# Supplementary material for: Nanoemulsion-directed growth of MOFs with versatile architectures for the heterogeneous regeneration of coenzymes
Source: Nat Commun. 2022 Apr 6;13:1879. doi: 10.1038/s41467-022-29535-7 (PMC8986779; doi:10.1038/s41467-022-29535-7)
Supplement: Supplementary file 3 — Source Data [file 41467_2022_29535_MOESM3_ESM.xlsx]

## Sheet: Fig. 5b
0 min		5 min		10 min		20 min		30 min		40 min
Wavelength	Intensity	Wavelength	Intensity	Wavelength	Intensity	Wavelength	Intensity	Wavelength	Intensity	Wavelength	Intensity
360	130.74	360	132.716	360	144.693	360	154.748	360	157.092	360	200.129
361	127.345	361	129.038	361	135.128	361	143.592	361	144.895	361	174.113
362	125.523	362	125.42	362	127.929	362	134.054	362	136.373	362	157.103
363	121.389	363	122.346	363	123.229	363	127.902	363	128.529	363	144.547
364	117.751	364	119.235	364	118.854	364	124.212	364	124.801	364	134.995
365	113.829	365	116.374	365	117.314	365	120.183	365	120.423	365	127.147
366	109.955	366	112.627	366	115.58	366	118.305	366	118.62	366	122.389
367	106.857	367	107.861	367	114.65	367	116.367	367	117.474	367	118.667
368	101.16	368	103.529	368	111.939	368	113.899	368	114.878	368	115.819
369	97.215	369	97.659	369	108.046	369	111.007	369	112.027	369	113.841
370	93.47	370	93.307	370	103.303	370	106.767	370	107.163	370	111.205
371	90.641	371	90.06	371	98.031	371	101.827	371	102.703	371	107.76
372	89.443	372	87.128	372	94.257	372	96.75	372	97.496	372	103.549
373	87.579	373	85.734	373	90.482	373	92.111	373	92.878	373	100.064
374	85.52	374	84.256	374	87.529	374	88.261	374	89.757	374	95.872
375	82.964	375	83.433	375	84.676	375	85.038	375	86.349	375	92.094
376	80.044	376	81.477	376	82.338	376	82.566	376	84.053	376	88.362
377	79.126	377	81.164	377	80.85	377	79.826	377	82.642	377	85.767
378	78.316	378	80.988	378	80.119	378	77.646	378	80.94	378	83.293
379	77.665	379	79.707	379	79.185	379	76.106	379	79.809	379	82.016
380	77.659	380	80.914	380	77.495	380	75.43	380	78.765	380	81.253
381	76.995	381	80.285	381	76.55	381	74.867	381	77.927	381	80.376
382	76.628	382	79.111	382	75.572	382	75.777	382	76.839	382	79.949
383	76.637	383	79	383	75.818	383	76.656	383	76.184	383	79.307
384	76.741	384	76.763	384	76.421	384	75.98	384	76.309	384	78.081
385	75.928	385	76.322	385	76.915	385	76.052	385	76.078	385	77.385
386	74.61	386	75.896	386	76.412	386	74.517	386	76.379	386	76.631
387	73.384	387	75.227	387	75.219	387	73.554	387	76.877	387	76.533
388	73.444	388	75.675	388	75.676	388	74.658	388	76.063	388	77.254
389	73.636	389	75.109	389	75.055	389	76.122	389	76.145	389	77.303
390	73.908	390	75.685	390	75.032	390	77.117	390	76.33	390	78.312
391	74.313	391	75.808	391	75.532	391	77.853	391	76.801	391	79.208
392	72.635	392	74.786	392	74.92	392	78.152	392	78.076	392	80.071
393	71.278	393	75.273	393	74.869	393	77.915	393	79.177	393	80.633
394	70.791	394	74.046	394	74.85	394	78.519	394	79.495	394	80.495
395	70.577	395	73.377	395	75.027	395	78.381	395	79.278	395	80.362
396	71.148	396	73.688	396	74.977	396	79.035	396	78.924	396	81.808
397	71.651	397	73.279	397	75.529	397	79.547	397	79.407	397	82.655
398	71.576	398	74.356	398	76.637	398	80.555	398	81.454	398	84.242
399	71.499	399	74.792	399	77.695	399	81.984	399	82.948	399	85.45
400	71.421	400	76.582	400	78.911	400	83.283	400	85.735	400	85.956
401	71.561	401	77.429	401	79.979	401	84.79	401	88.943	401	88.205
402	71.48	402	77.129	402	80.705	402	86.088	402	90.465	402	90.457
403	71.725	403	77.36	403	81.962	403	87.941	403	92.489	403	92.782
404	71.702	404	77.03	404	83.29	404	90.526	404	94.321	404	94.768
405	71.557	405	76.404	405	84.404	405	93.028	405	94.748	405	97.582
406	71.925	406	76.585	406	85.365	406	94.402	406	96.865	406	99.767
407	72.536	407	77.272	407	86.476	407	95.868	407	99.319	407	102.94
408	72.797	408	77.639	408	86.81	408	97.022	408	102.149	408	104.595
409	73.633	409	77.84	409	87.193	409	99.219	409	105.416	409	106.215
410	74.373	410	79.179	410	88.895	410	101.447	410	107.435	410	109.276
411	74.327	411	80.235	411	89.553	411	103.3	411	109.639	411	111.469
412	74.074	412	81.343	412	91.595	412	104.835	412	111.318	412	115.833
413	74.695	413	83.647	413	93.809	413	105.714	413	114.006	413	119.94
414	74.737	414	84.1	414	94.862	414	108.294	414	117.4	414	122.767
415	75.808	415	84.73	415	97.269	415	112.085	415	120.716	415	126.031
416	76.504	416	85.225	416	98.788	416	114.255	416	123.782	416	128.781
417	75.62	417	85.448	417	99.498	417	115.905	417	126.487	417	131.943
418	75.898	418	86.753	418	100.933	418	118.519	418	129.749	418	135.127
419	75.837	419	86.639	419	100.376	419	119.736	419	131.553	419	137.263
420	76.984	420	88.114	420	101.599	420	122.429	420	133.531	420	140.425
421	78.008	421	88.987	421	102.766	421	125.185	421	133.839	421	140.445
422	78.958	422	89.938	422	103.707	422	126.616	422	135.351	422	142.845
423	79.401	423	92.029	423	106.23	423	129.017	423	137.687	423	146.076
424	80.004	424	91.341	424	107.836	424	131.278	424	139.363	424	148.093
425	80.206	425	91.574	425	110.335	425	133.194	425	141.632	425	151.373
426	80.616	426	91.77	426	112.193	426	135.73	426	141.066	426	153.036
427	80.16	427	91.224	427	113.655	427	136.545	427	142.021	427	155.234
428	79.728	428	92.219	428	114.32	428	136.162	428	143.887	428	157.564
429	81.24	429	93.132	429	114.7	429	137.093	429	145.32	429	160.541
430	80.808	430	94.165	430	116.066	430	136.286	430	147.622	430	162.645
431	82.27	431	95.503	431	116.821	431	136.085	431	149.084	431	163.224
432	83.937	432	95.988	432	118.005	432	137.706	432	149.022	432	164.278
433	83.328	433	96.394	433	118.215	433	138.255	433	150.357	433	164.223
434	83.258	434	96.646	434	117.943	434	140.836	434	151.449	434	165.432
435	82.696	435	97.234	435	118.325	435	142.703	435	151.603	435	167.604
436	82.515	436	98.406	436	118.388	436	143.3	436	152.077	436	168.095
437	83.534	437	98.776	437	120.232	437	145.066	437	152.78	437	169.33
438	84.678	438	99.508	438	121.439	438	144.581	438	154.902	438	171.148
439	86.682	439	99.809	439	121.932	439	145.936	439	155.387	439	171.63
440	86.416	440	99.772	440	121.33	440	146.294	440	156.09	440	171.085
441	86.376	441	100.608	441	120.526	441	146.04	441	155.981	441	172.034
442	86.345	442	99.428	442	120.985	442	146.328	442	154.887	442	170.979
443	84.97	443	99.021	443	121.252	443	145.46	443	155.774	443	170.683
444	84.816	444	99.318	444	122.666	444	145.622	444	157.654	444	171.791
445	84.283	445	98.964	445	123.394	445	145.944	445	158.047	445	171.88
446	84.572	446	99.309	446	123.623	446	145.281	446	157.383	446	170.48
447	84.284	447	99.241	447	123.062	447	144.336	447	157.37	447	170.036
448	85.098	448	98.803	448	122.81	448	144.142	448	154.911	448	169.95
449	86.851	449	99.02	449	122.285	449	143.573	449	152.843	449	168.287
450	87.85	450	100.501	450	121.071	450	143.589	450	152.239	450	168.536
451	88.314	451	101.369	451	121.222	451	143.64	451	151.096	451	167.489
452	87.801	452	102.587	452	119.46	452	143.531	452	150.89	452	165.758
453	86.977	453	102.699	453	119.286	453	143.445	453	151.823	453	164.523
454	86.739	454	101.341	454	118.62	454	141.774	454	152.866	454	163.594
455	86.823	455	99.554	455	118.161	455	142.041	455	151.72	455	161.866
456	87.084	456	97.384	456	119.399	456	141.299	456	151.339	456	161.757
457	85.821	457	98.976	457	118.763	457	141.5	457	149.901	457	160.91
458	84.675	458	98.793	458	119.161	458	139.143	458	147.102	458	159.117
459	84.469	459	98.711	459	118.587	459	139.199	459	146.808	459	159.102
460	84.869	460	97.046	460	117.509	460	136.429	460	146.993	460	156.48
461	84.772	461	97.248	461	116.006	461	134.747	461	143.568	461	155.046
462	84.147	462	97.392	462	114.558	462	133.662	462	141.784	462	153.115
463	83.657	463	97.578	463	114.496	463	132.915	463	142.231	463	151.521
464	83.927	464	98.323	464	114.731	464	132.581	464	140.667	464	149.556
465	82.425	465	99.244	465	115.206	465	134.055	465	139.708	465	147.239
466	82.076	466	97.427	466	114.794	466	132.506	466	139.861	466	146.355
467	82.768	467	97.757	467	113.294	467	131.92	467	136.674	467	143.56
468	82.688	468	97.698	468	112.743	468	130.932	468	135.987	468	143.737
469	81.779	469	95.826	469	112.514	469	129.59	469	134.885	469	144.221
470	81.565	470	95.416	470	108.837	470	124.651	470	134.791	470	142.506
471	81.444	471	95.737	471	108.595	471	124.349	471	134.947	471	142.318
472	81.306	472	94.747	472	107.319	472	124.048	472	132.813	472	140.883
473	81.791	473	94.661	473	106.534	473	122.747	473	133.226	473	139.45
474	80.936	474	93.537	474	105.424	474	123.184	474	129.452	474	137.793
475	80.13	475	91.407	475	105.086	475	123.371	475	129.176	475	137.064
476	78.232	476	90.755	476	104.023	476	119.628	476	129.246	476	135.791
477	77.962	477	88.136	477	104.173	477	117.118	477	128.135	477	133.444
478	74.361	478	84.65	478	103.816	478	117.426	478	123.497	478	132.498
479	73.57	479	82.383	479	99.912	479	114.881	479	118.996	479	129.971
480	73.05	480	80.341	480	96.775	480	110.16	480	114.761	480	126.363
481	73.8	481	80.042	481	93.181	481	106.321	481	110.076	481	124.144
482	71.978	482	79.421	482	89.611	482	102.544	482	107.074	482	120.632
483	71.998	483	78.651	483	88.902	483	98.971	483	103.66	483	116.774
484	71.46	484	78.148	484	87.953	484	96.807	484	101.782	484	112.678
485	70.741	485	76.686	485	87.531	485	95.452	485	100.546	485	108.812
486	69.125	486	74.629	486	87.407	486	94.535	486	99.444	486	105.245
487	67.573	487	73.132	487	85.49	487	93.421	487	98.507	487	102.285
488	67.005	488	71.662	488	84.803	488	92.825	488	96.838	488	101.146
489	65.421	489	70.224	489	82.987	489	90.754	489	95.844	489	99.47
490	64.525	490	69.235	490	81.195	490	88.527	490	93.765	490	99.145
491	63.985	491	67.53	491	80.053	491	85.347	491	91.601	491	97.703
492	62.919	492	66.833	492	77.258	492	82.708	492	89.871	492	96.54
493	62.802	493	65.808	493	76.968	493	80.663	493	87.514	493	94.866
494	62.157	494	65.179	494	76.048	494	80.148	494	85.227	494	91.46
495	61.131	495	65.427	495	75.132	495	79.784	495	83.641	495	89.461
496	60.255	496	64.879	496	74.804	496	78.75	496	81.869	496	86.794
497	58.981	497	63.513	497	72.913	497	78.61	497	80.641	497	84.263
498	57.115	498	62.157	498	71.383	498	76.928	498	79.783	498	83
499	56.186	499	60.547	499	69.622	499	76.054	499	78.325	499	81.576
500	55.08	500	58.909	500	67.6	500	75.054	500	77.071	500	80.755
501	53.964	501	58.02	501	65.56	501	71.984	501	75.58	501	79.67
502	53.151	502	56.864	502	63.773	502	69.185	502	73.43	502	77.939
503	51.845	503	56.314	503	62.231	503	66.547	503	72.588	503	76.679
504	50.608	504	55.744	504	60.523	504	64.715	504	71.135	504	74.749
505	50.004	505	55.488	505	59.481	505	63.763	505	69.219	505	72.811
506	49.992	506	55.116	506	58.991	506	63.327	506	67.561	506	72.086
507	49.784	507	54.507	507	57.789	507	63.024	507	65.362	507	70.087
508	49.535	508	53.18	508	57.553	508	61.636	508	62.922	508	67.9
509	48.653	509	51.781	509	56.951	509	61.091	509	61.973	509	66.667
510	47.859	510	51.019	510	56.048	510	59.964	510	61.011	510	64.912
511	46.99	511	50.326	511	55.458	511	58.298	511	59.996	511	64.231
512	47.318	512	50.378	512	54.23	512	57.633	512	59.465	512	64.112
513	46.985	513	49.849	513	53.436	513	56.303	513	58.46	513	62.151
514	46.437	514	48.92	514	52.137	514	55.868	514	58	514	61.321
515	45.856	515	47.945	515	51.228	515	54.98	515	57.121	515	59.622
516	44.742	516	47.038	516	51.173	516	53.646	516	57.087	516	57.745
517	44.211	517	46.667	517	50.812	517	52.371	517	57.206	517	57.428
518	43.461	518	46.387	518	50.616	518	51.357	518	56.07	518	56.169
519	42.706	519	46.053	519	50.265	519	50.901	519	55.771	519	55.236
520	42.439	520	45.654	520	49.03	520	50.638	520	54.623	520	54.548
521	42.152	521	44.424	521	48.125	521	50.349	521	52.643	521	53.538
522	42.285	522	43.532	522	47.219	522	49.762	522	51.795	522	52.687
523	42.797	523	42.486	523	46.674	523	48.958	523	50.216	523	51.781
524	41.883	524	41.608	524	45.877	524	48.559	524	49.91	524	51.2
525	41.103	525	41.781	525	44.791	525	48.453	525	49.055	525	50.423
526	40.367	526	41.381	526	44.044	526	47.609	526	48.162	526	49.56
527	39.678	527	40.841	527	43.452	527	47.005	527	47.514	527	49.553
528	38.895	528	40.417	528	42.711	528	45.999	528	45.559	528	48.226
529	38.168	529	39.876	529	42.526	529	45.128	529	45.183	529	48.059
530	37.39	530	38.691	530	42.16	530	44.302	530	44.886	530	47.747
531	36.389	531	38.222	531	40.975	531	43.742	531	43.759	531	45.554
532	36.209	532	37.689	532	40.862	532	42.932	532	43.751	532	45.257
533	35.736	533	37.118	533	40.05	533	41.825	533	42.51	533	44.468
534	34.921	534	36.877	534	39.219	534	40.773	534	41.774	534	43.501
535	34.504	535	36.389	535	38.841	535	40.098	535	41.459	535	42.987
536	34.023	536	36.034	536	37.893	536	39.765	536	40.659	536	41.62
537	34.055	537	35.391	537	37.571	537	38.927	537	39.889	537	40.333
538	34.097	538	34.9	538	37.019	538	38.698	538	38.977	538	39.137
539	33.447	539	34.28	539	36.394	539	37.956	539	38.639	539	39.602
540	33.131	540	34.024	540	35.434	540	37.256	540	38.411	540	38.856
541	32.294	541	33.756	541	35.154	541	37.111	541	38.795	541	38.461
542	30.997	542	33.828	542	35.116	542	36.41	542	38.054	542	38.262
543	31.187	543	33.546	543	34.297	543	35.567	543	37.541	543	36.539
544	30.863	544	32.659	544	34.067	544	34.713	544	36.574	544	35.852
545	30.19	545	32.06	545	33.165	545	34.286	545	35.758	545	35.398
546	30.101	546	31.033	546	32.238	546	33.806	546	35.538	546	35.034
547	28.919	547	30.312	547	32.237	547	33.535	547	34.951	547	34.865
548	28.233	548	29.691	548	32.06	548	32.947	548	34.256	548	35.463
549	28.144	549	29.213	549	31.206	549	31.815	549	33.692	549	34.737
550	27.858	550	28.78	550	30.818	550	31.343	550	32.868	550	33.656
551	27.775	551	28.405	551	30.144	551	30.583	551	32.264	551	33.183
552	27.479	552	27.956	552	29.482	552	30.015	552	31.724	552	31.85
553	26.783	553	26.851	553	29.262	553	29.378	553	30.634	553	31.371
554	26.125	554	26.269	554	29.158	554	28.68	554	29.957	554	31.094
555	25.802	555	25.682	555	28.815	555	28.287	555	28.962	555	30.155
556	25.395	556	25.201	556	28.585	556	28.047	556	28.105	556	29.836
557	25.157	557	25.308	557	27.587	557	28.204	557	27.464	557	28.953
558	24.686	558	24.974	558	26.657	558	27.693	558	27.022	558	27.815
559	23.575	559	24.881	559	25.792	559	26.936	559	26.379	559	27.239
560	22.689	560	24.071	560	25.073	560	25.785	560	25.686	560	26.51
561	22.57	561	23.311	561	25.073	561	24.957	561	25.681	561	26.509
562	22.545	562	22.595	562	24.597	562	23.846	562	25.457	562	26.63
563	22.646	563	21.84	563	24.278	563	23.097	563	25.409	563	26.13
564	22.764	564	21.741	564	23.506	564	22.86	564	25.239	564	24.905
565	22.03	565	21.28	565	22.669	565	21.644	565	24.56	565	23.489
566	21.224	566	21.115	566	21.636	566	21.601	566	23.536	566	22.612
567	20.446	567	20.481	567	20.632	567	21.373	567	22.66	567	22.209
568	19.604	568	20.024	568	20.057	568	20.875	568	21.999	568	22.369
569	19.175	569	19.742	569	19.669	569	20.798	569	21.43	569	22.099
570	19.348	570	19.437	570	19.513	570	20.076	570	21.109	570	21.506
571	19.424	571	19.261	571	19.627	571	19.75	571	20.372	571	20.877
572	19.272	572	18.806	572	19.22	572	19.25	572	20.028	572	20.555
573	18.969	573	18.644	573	19.036	573	19.107	573	19.126	573	19.989
574	18.154	574	18.505	574	18.928	574	19.103	574	19.137	574	19.807
575	17.619	575	18.4	575	18.661	575	18.794	575	19.687	575	19.443
576	17.302	576	18.128	576	19.085	576	18.596	576	19.513	576	19.11
577	17.055	577	17.786	577	18.634	577	18.257	577	19.546	577	19.082
578	17.153	578	17.591	578	17.802	578	17.794	578	18.586	578	18.566
579	17.283	579	16.945	579	17.594	579	17.264	579	18.056	579	18.615
580	16.854	580	16.966	580	16.756	580	16.89	580	17.702	580	18.23
581	16.35	581	16.892	581	16.54	581	16.412	581	17.044	581	17.804
582	15.903	582	16.131	582	16.578	582	16.17	582	16.752	582	17.625
583	15.494	583	16.385	583	16.181	583	15.995	583	15.961	583	16.918
584	16.015	584	16.22	584	16.072	584	15.843	584	15.747	584	16.387
585	15.76	585	16.004	585	15.829	585	15.979	585	15.625	585	15.951
586	15.306	586	16.063	586	15.615	586	15.601	586	15.605	586	15.428
587	15.025	587	15.526	587	15.304	587	15.32	587	15.721	587	15.232
588	14.286	588	15.18	588	15.282	588	15.126	588	15.42	588	14.838
589	14.427	589	14.858	589	15.4	589	14.689	589	15.385	589	14.625
590	14.533	590	14.236	590	15.423	590	14.471	590	15.07	590	14.757
591	14.105	591	13.564	591	15.058	591	14.275	591	14.558	591	14.325
592	13.93	592	13.463	592	14.844	592	14.014	592	14.22	592	14.35
593	13.821	593	13.059	593	14.576	593	13.849	593	13.749	593	14.341
594	13.61	594	13.464	594	14.399	594	14.124	594	13.459	594	13.833
595	13.84	595	13.663	595	14.057	595	13.772	595	13.139	595	13.523
596	13.887	596	13.544	596	13.332	596	13.451	596	13.016	596	12.971
597	13.354	597	13.423	597	12.972	597	12.947	597	12.724	597	12.631
598	13.318	598	13.06	598	12.498	598	12.558	598	12.833	598	12.365
599	12.928	599	13.089	599	12.717	599	12.326	599	13.065	599	12.379
600	12.385	600	12.716	600	12.872	600	11.89	600	12.812	600	12.304

## Sheet: Fig.5d
	0 min	10 min	30 min	1 h	1.5 h	2 h	2.5 h	4 h	5 h	6 h	8 h		12 h
Wavelength	Absorbance	Absorbance	Absorbance	Absorbance	Absorbance	Absorbance	Absorbance	Absorbance	Absorbance	Absorbance	Absorbance	Wavelength	Absorbance
400	0.458	0.441	0.411	0.35305	0.31909	0.274	0.25575	0.21573	0.48	0.50896	0.5135	400	0.51502
401	0.449	0.432	0.403	0.34615	0.31415	0.27009	0.25162	0.21267	0.47	0.499	0.5031	402	0.49801
402	0.44	0.424	0.396	0.3404	0.3092	0.26617	0.2475	0.20961	0.46	0.48905	0.494	404	0.4779
403	0.431	0.417	0.389	0.33465	0.30425	0.26226	0.24475	0.20655	0.45125	0.47909	0.4849	406	0.45934
404	0.423	0.409	0.382	0.3289	0.2993	0.25704	0.24062	0.20502	0.44125	0.46914	0.4745	408	0.44078
405	0.414	0.402	0.375	0.322	0.29436	0.25312	0.2365	0.20196	0.4325	0.46043	0.4654	410	0.42377
406	0.406	0.394	0.368	0.31625	0.28941	0.24921	0.23375	0.1989	0.42375	0.45047	0.4563	412	0.40676
407	0.399	0.387	0.361	0.31165	0.28446	0.2453	0.231	0.19737	0.41625	0.44176	0.4485	414	0.39284
408	0.391	0.38	0.354	0.3059	0.28075	0.24138	0.22687	0.19431	0.4075	0.43305	0.4394	416	0.38046
409	0.383	0.373	0.348	0.30015	0.2758	0.23877	0.22275	0.19125	0.39875	0.42434	0.4303	418	0.36809
410	0.376	0.366	0.342	0.29555	0.27209	0.23486	0.22	0.18972	0.39125	0.41563	0.4225	420	0.35726
411	0.369	0.36	0.336	0.2898	0.26838	0.23094	0.21725	0.18666	0.38375	0.40692	0.4147	422	0.34798
412	0.362	0.354	0.33	0.2852	0.26344	0.22703	0.2145	0.18513	0.37625	0.39945	0.4069	424	0.33871
413	0.355	0.348	0.324	0.2806	0.25973	0.22442	0.21175	0.1836	0.37	0.39199	0.3991	426	0.33097
414	0.349	0.342	0.319	0.276	0.25725	0.22181	0.209	0.18207	0.3625	0.38452	0.3926	428	0.32324
415	0.342	0.336	0.313	0.2714	0.25354	0.2179	0.20625	0.17901	0.35625	0.3783	0.3848	430	0.31705
416	0.337	0.331	0.309	0.26795	0.24983	0.21529	0.2035	0.17748	0.35	0.37208	0.3796	432	0.31241
417	0.331	0.325	0.304	0.26335	0.24736	0.21268	0.20075	0.17595	0.345	0.36585	0.3731	434	0.30623
418	0.326	0.321	0.299	0.2599	0.24365	0.21007	0.19937	0.17442	0.33875	0.35963	0.3666	436	0.30159
419	0.321	0.316	0.295	0.25645	0.24117	0.20746	0.19662	0.17442	0.33375	0.35465	0.3614	438	0.29695
420	0.316	0.311	0.291	0.253	0.2387	0.20615	0.19525	0.17289	0.32875	0.34968	0.3562	440	0.29385
421	0.312	0.307	0.287	0.24955	0.23623	0.20354	0.1925	0.17136	0.325	0.3447	0.351	442	0.29076
422	0.308	0.303	0.283	0.24725	0.23375	0.20093	0.19112	0.16983	0.32	0.33972	0.3471	444	0.28767
423	0.304	0.299	0.28	0.2438	0.23128	0.19963	0.18975	0.16983	0.31625	0.33599	0.3432	446	0.28612
424	0.3	0.296	0.276	0.2415	0.22881	0.19832	0.18837	0.1683	0.3125	0.33225	0.3393	448	0.28457
425	0.297	0.292	0.273	0.23805	0.22757	0.19571	0.187	0.16677	0.30875	0.32852	0.3354	450	0.28303
426	0.293	0.289	0.27	0.23575	0.2251	0.19441	0.18562	0.16677	0.305	0.32479	0.3315	452	0.28148
427	0.29	0.286	0.267	0.23345	0.22386	0.1931	0.18425	0.16677	0.3025	0.32106	0.3276	454	0.28148
428	0.287	0.283	0.265	0.23115	0.22139	0.1918	0.18425	0.16524	0.3	0.31732	0.325	456	0.28148
429	0.284	0.28	0.262	0.22885	0.22015	0.1905	0.18288	0.16524	0.29625	0.31483	0.3211	458	0.28148
430	0.282	0.278	0.26	0.2277	0.21891	0.1905	0.1815	0.16524	0.29375	0.31234	0.3185	460	0.28303
431	0.279	0.275	0.257	0.2254	0.21768	0.18919	0.1815	0.16371	0.29125	0.30986	0.3159	462	0.28457
432	0.277	0.273	0.255	0.22425	0.21644	0.18789	0.18012	0.16371	0.29	0.30737	0.3133	464	0.28767
433	0.275	0.271	0.253	0.22195	0.2152	0.18789	0.18012	0.16371	0.2875	0.30488	0.312	466	0.29076
434	0.272	0.268	0.251	0.2208	0.21397	0.18658	0.17875	0.16371	0.285	0.30239	0.3094	468	0.2954
435	0.27	0.266	0.249	0.21965	0.21273	0.18528	0.17875	0.16371	0.28375	0.30114	0.3081	470	0.30004
436	0.269	0.264	0.248	0.2185	0.21149	0.18528	0.17738	0.16371	0.2825	0.29866	0.3055	472	0.30468
437	0.267	0.262	0.246	0.21735	0.21149	0.18397	0.17738	0.16371	0.28	0.29741	0.3042	474	0.31241
438	0.265	0.261	0.244	0.2162	0.21025	0.18397	0.17738	0.16371	0.27875	0.29617	0.3029	476	0.32015
439	0.263	0.259	0.243	0.21505	0.20902	0.18267	0.17738	0.16371	0.2775	0.29492	0.3016	478	0.32943
440	0.261	0.257	0.241	0.2139	0.20902	0.18267	0.176	0.16371	0.27625	0.29368	0.3003	480	0.33871
441	0.26	0.256	0.24	0.21275	0.20778	0.18267	0.176	0.16371	0.275	0.29243	0.299	482	0.34953
442	0.258	0.254	0.238	0.2116	0.20778	0.18136	0.176	0.16371	0.27375	0.29119	0.2977	484	0.3619
443	0.257	0.253	0.237	0.21045	0.20654	0.18136	0.176	0.16524	0.27375	0.28995	0.2964	486	0.37428
444	0.256	0.251	0.236	0.2093	0.20654	0.18136	0.176	0.16524	0.2725	0.2887	0.2964	488	0.38974
445	0.254	0.25	0.234	0.2093	0.20531	0.18136	0.176	0.16524	0.2725	0.2887	0.2951	490	0.40366
446	0.253	0.249	0.233	0.20815	0.20531	0.18136	0.176	0.16524	0.27125	0.28746	0.2951	492	0.41913
447	0.252	0.247	0.232	0.20815	0.20531	0.18136	0.176	0.16677	0.27125	0.28746	0.2951	494	0.43614
448	0.251	0.246	0.231	0.207	0.20407	0.18136	0.176	0.16677	0.27	0.28746	0.2951	496	0.45161
449	0.249	0.245	0.23	0.20585	0.20407	0.18136	0.17738	0.16677	0.27	0.28746	0.2938	498	0.47017
450	0.248	0.244	0.229	0.20585	0.20407	0.18136	0.17738	0.1683	0.27	0.28746	0.2951	500	0.48873
451	0.247	0.243	0.228	0.2047	0.20407	0.18136	0.17738	0.1683	0.27	0.28746	0.2951	502	0.51038
452	0.246	0.241	0.227	0.2047	0.20407	0.18136	0.17738	0.16983	0.27	0.28746	0.2951	504	0.53358
453	0.245	0.24	0.226	0.2047	0.20407	0.18136	0.17875	0.17136	0.27	0.28746	0.2951	506	0.55987
454	0.244	0.239	0.225	0.20355	0.20407	0.18136	0.17875	0.17136	0.27	0.28746	0.2964	508	0.58771
455	0.243	0.238	0.225	0.20355	0.20407	0.18267	0.17875	0.17289	0.27	0.28746	0.2964	510	0.61709
456	0.242	0.238	0.224	0.20355	0.20407	0.18267	0.18012	0.17442	0.27125	0.2887	0.2977	512	0.64957
457	0.242	0.237	0.223	0.20355	0.20407	0.18267	0.18012	0.17442	0.27125	0.2887	0.299	514	0.68205
458	0.241	0.236	0.223	0.20355	0.20407	0.18397	0.1815	0.17595	0.2725	0.28995	0.3003	516	0.71453
459	0.24	0.235	0.222	0.20355	0.20407	0.18397	0.1815	0.17748	0.2725	0.29119	0.3016	518	0.74855
460	0.239	0.234	0.221	0.2024	0.20531	0.18528	0.18288	0.17901	0.27375	0.29243	0.3029	520	0.78413
461	0.239	0.234	0.221	0.20355	0.20531	0.18528	0.18425	0.18054	0.275	0.29368	0.3042	522	0.82124
462	0.238	0.233	0.22	0.20355	0.20531	0.18658	0.18425	0.18207	0.27625	0.29492	0.3055	524	0.85836
463	0.238	0.233	0.22	0.20355	0.20654	0.18789	0.18562	0.1836	0.2775	0.29617	0.3081	526	0.89393
464	0.237	0.232	0.22	0.20355	0.20654	0.18789	0.187	0.18513	0.27875	0.29741	0.3094	528	0.92487
465	0.237	0.232	0.219	0.20355	0.20778	0.18919	0.18837	0.18666	0.28	0.2999	0.312	530	0.95116
466	0.236	0.231	0.219	0.20355	0.20778	0.1905	0.18975	0.18819	0.2825	0.30114	0.3146	532	0.97126
467	0.236	0.231	0.219	0.2047	0.20902	0.1918	0.19112	0.18972	0.28375	0.30363	0.3172	534	0.98673
468	0.236	0.231	0.219	0.2047	0.21025	0.1931	0.1925	0.19278	0.28625	0.30612	0.3198	536	0.99756
469	0.236	0.231	0.219	0.20585	0.21149	0.19441	0.19387	0.19431	0.2875	0.30861	0.3224	538	1.00993
470	0.236	0.231	0.219	0.20585	0.21273	0.19571	0.19525	0.19737	0.29	0.3111	0.3263	540	1.0223
471	0.236	0.231	0.219	0.207	0.21397	0.19702	0.198	0.1989	0.2925	0.31359	0.3289	542	1.03777
472	0.236	0.231	0.22	0.20815	0.2152	0.19832	0.19937	0.20196	0.295	0.31608	0.3328	544	1.06097
473	0.236	0.231	0.22	0.2093	0.21644	0.20093	0.20212	0.20502	0.29875	0.31981	0.3367	546	1.09035
474	0.236	0.231	0.22	0.21045	0.21768	0.20224	0.2035	0.20808	0.30125	0.32354	0.3406	548	1.12747
475	0.237	0.232	0.221	0.2116	0.22015	0.20485	0.20625	0.21114	0.305	0.32728	0.3458	550	1.16768
476	0.237	0.232	0.222	0.2139	0.22139	0.20746	0.209	0.2142	0.30875	0.33101	0.351	552	1.21099
477	0.238	0.233	0.223	0.21505	0.22386	0.21007	0.21175	0.21726	0.3125	0.33599	0.3549	554	1.2512
478	0.239	0.234	0.223	0.2162	0.22633	0.21268	0.2145	0.22032	0.31625	0.33972	0.3601	556	1.28832
479	0.24	0.234	0.224	0.2185	0.22881	0.21529	0.21725	0.22491	0.32125	0.3447	0.3653	558	1.3208
480	0.241	0.235	0.226	0.2208	0.23128	0.2179	0.22	0.22797	0.325	0.34968	0.3718	560	1.35018
481	0.242	0.236	0.227	0.22195	0.23375	0.2205	0.22412	0.23256	0.33	0.35465	0.377	562	1.38421
482	0.243	0.238	0.228	0.22425	0.23623	0.22442	0.22687	0.23715	0.335	0.35963	0.3835	564	1.42133
483	0.244	0.239	0.23	0.22655	0.23994	0.22703	0.231	0.24021	0.34	0.36585	0.39	566	1.46308
484	0.246	0.24	0.231	0.22885	0.24241	0.23094	0.23512	0.2448	0.345	0.37208	0.3965	568	1.5033
485	0.247	0.242	0.233	0.2323	0.24612	0.23355	0.23787	0.24939	0.35125	0.37705	0.403	570	1.53113
486	0.249	0.243	0.235	0.2346	0.2486	0.23747	0.242	0.25551	0.3575	0.38452	0.4108	572	1.53268
487	0.25	0.245	0.237	0.23805	0.25231	0.24138	0.2475	0.2601	0.36375	0.39074	0.4186	574	1.49866
488	0.252	0.247	0.239	0.2415	0.25602	0.2466	0.25162	0.26622	0.37	0.39696	0.4264	576	1.42442
489	0.254	0.249	0.241	0.24495	0.25973	0.25051	0.25575	0.27081	0.37625	0.40443	0.4342	578	1.30997
490	0.256	0.251	0.244	0.2484	0.26467	0.25443	0.26125	0.27693	0.38375	0.4119	0.442	580	1.16459
491	0.258	0.254	0.246	0.25185	0.26838	0.25965	0.26537	0.28305	0.39	0.41936	0.4511	582	1.01148
492	0.261	0.256	0.249	0.2553	0.27209	0.26356	0.27087	0.28764	0.3975	0.42683	0.4589	584	0.863
493	0.263	0.258	0.251	0.25875	0.27704	0.26878	0.275	0.29376	0.40375	0.4343	0.468	586	0.73463
494	0.265	0.261	0.254	0.2622	0.28199	0.274	0.2805	0.29988	0.41125	0.44176	0.4758	588	0.63101
495	0.268	0.264	0.257	0.2668	0.2857	0.27791	0.286	0.306	0.41875	0.45047	0.4849	590	0.55368
496	0.27	0.266	0.26	0.2714	0.29065	0.28313	0.2915	0.31212	0.42625	0.45794	0.494	592	0.49955
497	0.273	0.269	0.264	0.27485	0.29559	0.28835	0.297	0.31824	0.43375	0.46665	0.5031	594	0.45779
498	0.276	0.273	0.267	0.27945	0.30054	0.29488	0.3025	0.32589	0.4425	0.47536	0.5122	596	0.42841
499	0.279	0.276	0.271	0.28405	0.30672	0.3001	0.308	0.33201	0.45	0.48407	0.5226	598	0.40676
500	0.282	0.28	0.274	0.2898	0.31167	0.30662	0.31487	0.33966	0.46	0.49403	0.533	600	0.3882
501	0.285	0.283	0.278	0.2944	0.31786	0.31184	0.32037	0.34731	0.46875	0.50274	0.5434	602	0.37273
502	0.289	0.287	0.283	0.30015	0.3228	0.31836	0.32725	0.35343	0.4775	0.51269	0.5538	604	0.35881
503	0.292	0.291	0.287	0.3059	0.33022	0.32489	0.33412	0.36261	0.4875	0.52389	0.5655	606	0.34644
504	0.296	0.295	0.291	0.31165	0.33641	0.33141	0.34237	0.37026	0.4975	0.53385	0.5772	608	0.33252
505	0.3	0.3	0.296	0.3174	0.34259	0.33924	0.34925	0.37944	0.5075	0.54505	0.5889	610	0.3186
506	0.304	0.304	0.301	0.3243	0.35001	0.34707	0.3575	0.38862	0.51875	0.55625	0.6019	612	0.30159
507	0.308	0.309	0.306	0.3312	0.35743	0.3549	0.36575	0.3978	0.53	0.56869	0.6149	614	0.28457
508	0.313	0.314	0.312	0.3381	0.36485	0.36272	0.374	0.40851	0.54125	0.58113	0.6292	616	0.26756
509	0.317	0.319	0.317	0.345	0.37351	0.37055	0.38362	0.41769	0.55375	0.59358	0.6422	618	0.24746
510	0.322	0.325	0.323	0.3519	0.38093	0.37969	0.39325	0.4284	0.56625	0.60727	0.6578	620	0.2258
511	0.327	0.33	0.329	0.35995	0.38959	0.38882	0.4015	0.43911	0.57875	0.62096	0.6721	622	0.2057
512	0.332	0.336	0.335	0.36685	0.39825	0.39665	0.41112	0.44982	0.59125	0.6334	0.6864	624	0.18405
513	0.337	0.341	0.341	0.3749	0.4069	0.40709	0.42075	0.46053	0.60375	0.64833	0.702	626	0.16549
514	0.342	0.347	0.347	0.38295	0.41556	0.41622	0.43037	0.47277	0.6175	0.66202	0.7163	628	0.14693
515	0.348	0.353	0.353	0.391	0.42422	0.42535	0.44137	0.48348	0.63125	0.67571	0.7319	630	0.12991
516	0.354	0.359	0.36	0.39905	0.43288	0.43449	0.451	0.49572	0.64375	0.69064	0.7475	632	0.11445
517	0.359	0.366	0.367	0.40825	0.44277	0.44492	0.462	0.50796	0.6575	0.70433	0.7631	634	0.10208
518	0.365	0.372	0.374	0.4163	0.45267	0.45536	0.47162	0.5202	0.67125	0.71926	0.7787	636	0.09125
519	0.371	0.378	0.38	0.4255	0.46132	0.4658	0.48262	0.53244	0.685	0.7342	0.7943	638	0.08197
520	0.378	0.385	0.387	0.4347	0.47122	0.47493	0.49362	0.54468	0.7	0.74913	0.8112	640	0.07424
521	0.384	0.391	0.394	0.4439	0.48111	0.48537	0.506	0.55692	0.71375	0.76282	0.8268	642	0.06805
522	0.391	0.398	0.402	0.4531	0.49224	0.49711	0.517	0.57069	0.72875	0.77775	0.8424	644	0.06186
523	0.397	0.406	0.409	0.4623	0.50337	0.50886	0.52937	0.58446	0.7425	0.79268	0.858	646	0.05722
524	0.404	0.413	0.417	0.47265	0.51327	0.5193	0.54175	0.59823	0.7575	0.80762	0.8736	648	0.05258
525	0.412	0.421	0.425	0.483	0.5244	0.53104	0.55412	0.612	0.77125	0.82379	0.8905	650	0.04949
526	0.419	0.428	0.433	0.4922	0.53553	0.54148	0.56512	0.62577	0.785	0.83748	0.9048	652	0.0464
527	0.426	0.436	0.441	0.5014	0.54543	0.55322	0.57613	0.63801	0.7975	0.84993	0.9178	654	0.0433
528	0.433	0.444	0.45	0.51175	0.55656	0.56366	0.5885	0.65025	0.81	0.86361	0.9321	656	0.04021
529	0.441	0.452	0.458	0.5221	0.56645	0.5741	0.5995	0.66249	0.82125	0.87481	0.9438	658	0.03866
530	0.449	0.461	0.467	0.5313	0.57635	0.58453	0.6105	0.67473	0.8325	0.88601	0.9542	660	0.03712
531	0.457	0.469	0.476	0.54165	0.58624	0.59497	0.62013	0.68544	0.84375	0.89597	0.9646	662	0.03557
532	0.466	0.478	0.485	0.55085	0.59613	0.60541	0.62975	0.69615	0.8525	0.90592	0.9737	664	0.03248
533	0.474	0.487	0.494	0.5612	0.60479	0.61454	0.63938	0.70533	0.86125	0.91339	0.9802	666	0.03248
534	0.484	0.497	0.503	0.5704	0.61469	0.62498	0.649	0.71604	0.87	0.9221	0.988	668	0.03093
535	0.493	0.507	0.513	0.58075	0.62458	0.63411	0.65862	0.72522	0.8775	0.92832	0.9932	670	0.02939
536	0.502	0.517	0.523	0.58995	0.63324	0.64194	0.66688	0.73287	0.88375	0.93454	0.9984	672	0.02784
537	0.512	0.527	0.533	0.6003	0.6419	0.65108	0.6765	0.74205	0.89125	0.93952	1.0023	674	0.02629
538	0.522	0.538	0.543	0.61065	0.65179	0.66151	0.68475	0.7497	0.8975	0.9445	1.0062	676	0.02629
539	0.532	0.549	0.554	0.621	0.66045	0.67065	0.69437	0.75888	0.90375	0.95072	1.0101	678	0.02475
540	0.543	0.56	0.564	0.6302	0.67034	0.67978	0.704	0.76806	0.91	0.9557	1.0153	680	0.0232
541	0.554	0.571	0.576	0.6417	0.68024	0.68891	0.71362	0.77724	0.9175	0.96068	1.0192	682	0.0232
542	0.565	0.583	0.587	0.6532	0.69013	0.69935	0.72325	0.78795	0.92375	0.9669	1.0244	684	0.02165
543	0.575	0.594	0.598	0.66355	0.70126	0.70979	0.73425	0.79866	0.93125	0.97437	1.0309	686	0.02011
544	0.587	0.606	0.61	0.67505	0.71239	0.72153	0.74525	0.80937	0.94	0.98059	1.0374	688	0.02011
545	0.598	0.619	0.622	0.6877	0.72352	0.73328	0.75762	0.82314	0.94875	0.9893	1.0452	690	0.01856
546	0.61	0.631	0.634	0.70035	0.73589	0.74632	0.77	0.83691	0.95875	0.99801	1.053	692	0.01856
547	0.622	0.644	0.646	0.71185	0.74826	0.75937	0.78375	0.85068	0.97	1.00796	1.0634	694	0.01701
548	0.634	0.656	0.659	0.72565	0.76186	0.77242	0.7975	0.86598	0.98125	1.01916	1.0738	696	0.01547
549	0.646	0.669	0.671	0.7383	0.77547	0.78677	0.81125	0.88281	0.99375	1.03036	1.0855	698	0.01547
550	0.658	0.681	0.684	0.75095	0.78784	0.79982	0.82637	0.89964	1.005	1.04156	1.0972	700	0.01547
551	0.67	0.694	0.696	0.7636	0.80144	0.81417	0.8415	0.91647	1.0175	1.05401	1.1089
552	0.681	0.706	0.708	0.7774	0.81505	0.82852	0.85525	0.9333	1.03	1.06521	1.1219
553	0.693	0.718	0.719	0.79005	0.82741	0.84157	0.87037	0.9486	1.0425	1.07765	1.1336
554	0.705	0.729	0.731	0.80155	0.83978	0.85592	0.88412	0.96543	1.05375	1.08885	1.1453
555	0.716	0.74	0.741	0.81305	0.85215	0.86767	0.89787	0.98073	1.065	1.09881	1.157
556	0.727	0.75	0.751	0.82455	0.86328	0.87941	0.91025	0.9945	1.07375	1.10876	1.1661
557	0.737	0.76	0.76	0.83375	0.87318	0.89115	0.92262	1.00827	1.08375	1.11747	1.1765
558	0.747	0.769	0.769	0.8441	0.88431	0.90159	0.93362	1.02051	1.0925	1.12494	1.1843
559	0.757	0.778	0.777	0.85215	0.89296	0.91203	0.94462	1.03275	1.1	1.13365	1.1934
560	0.766	0.785	0.785	0.8602	0.90162	0.92116	0.95425	1.04499	1.1075	1.14111	1.2012
561	0.775	0.793	0.792	0.86825	0.91028	0.9303	0.96388	1.0557	1.115	1.14858	1.209
562	0.783	0.8	0.798	0.8763	0.9177	0.93943	0.97487	1.06794	1.12375	1.15605	1.2181
563	0.791	0.806	0.804	0.8832	0.92636	0.94856	0.9845	1.08018	1.1325	1.16351	1.2272
564	0.799	0.812	0.81	0.8901	0.93502	0.9577	0.99412	1.09242	1.14125	1.17347	1.2376
565	0.807	0.817	0.815	0.897	0.94244	0.96683	1.00513	1.10619	1.15	1.18218	1.2493
566	0.814	0.822	0.82	0.9039	0.95109	0.97727	1.01613	1.11996	1.16	1.19214	1.2597
567	0.821	0.827	0.825	0.9108	0.95851	0.9864	1.02713	1.13373	1.17	1.20209	1.2714
568	0.828	0.832	0.829	0.91655	0.96717	0.99553	1.03675	1.14597	1.17875	1.21205	1.2831
569	0.835	0.836	0.833	0.9223	0.97336	1.00336	1.04637	1.15821	1.1875	1.21951	1.2935
570	0.842	0.841	0.837	0.92805	0.97954	1.01119	1.05462	1.16739	1.19375	1.22698	1.3013
571	0.849	0.845	0.841	0.9315	0.98449	1.01641	1.06012	1.17504	1.19625	1.23071	1.3052
572	0.857	0.849	0.844	0.93495	0.9882	1.02032	1.06425	1.1781	1.1975	1.23071	1.3052
573	0.864	0.852	0.847	0.9361	0.98943	1.02032	1.06425	1.1781	1.19375	1.22573	1.3
574	0.872	0.856	0.849	0.9361	0.9882	1.01902	1.0615	1.17351	1.185	1.21702	1.2883
575	0.88	0.86	0.85	0.93495	0.98449	1.0138	1.056	1.16433	1.17125	1.20209	1.2701
576	0.887	0.863	0.851	0.9315	0.9783	1.00728	1.04637	1.14903	1.15375	1.18218	1.2467
577	0.896	0.866	0.852	0.9269	0.96965	0.99553	1.03262	1.12914	1.13125	1.15605	1.2155
578	0.904	0.869	0.853	0.92	0.95851	0.98249	1.01613	1.10619	1.10375	1.12618	1.1791
579	0.914	0.873	0.853	0.9131	0.94615	0.96683	0.99825	1.07865	1.0725	1.09134	1.1362
580	0.924	0.877	0.854	0.90505	0.9313	0.94987	0.97625	1.04499	1.0375	1.05152	1.0881
581	0.934	0.881	0.854	0.897	0.9177	0.9316	0.95425	1.01286	1.0025	1.0117	1.04
582	0.945	0.886	0.855	0.88895	0.9041	0.91333	0.93225	0.98073	0.9675	0.97063	0.9919
583	0.957	0.892	0.857	0.88205	0.88925	0.89637	0.91025	0.94707	0.93125	0.92832	0.9399
584	0.969	0.898	0.86	0.87515	0.87689	0.87941	0.88962	0.91647	0.89625	0.8885	0.8905
585	0.981	0.904	0.863	0.87055	0.86575	0.86506	0.87037	0.8874	0.865	0.85117	0.845
586	0.994	0.912	0.867	0.86595	0.85586	0.85201	0.85387	0.86292	0.83625	0.81633	0.8021
587	1.007	0.92	0.872	0.86365	0.84844	0.84288	0.84012	0.83997	0.81	0.78522	0.7644
588	1.02	0.928	0.877	0.8625	0.84226	0.83505	0.82912	0.82314	0.78875	0.76033	0.7319
589	1.034	0.937	0.884	0.8625	0.83855	0.82852	0.82087	0.80784	0.77	0.73544	0.702
590	1.047	0.946	0.89	0.8648	0.83731	0.82461	0.81537	0.7956	0.75375	0.71553	0.676
591	1.059	0.955	0.897	0.8671	0.83607	0.822	0.80987	0.78642	0.74125	0.69935	0.6552
592	1.072	0.964	0.904	0.8694	0.83607	0.8207	0.80712	0.77877	0.73	0.68442	0.6357
593	1.084	0.973	0.911	0.87285	0.83731	0.8207	0.80575	0.77418	0.72125	0.67198	0.6201
594	1.095	0.981	0.918	0.87745	0.83855	0.822	0.80575	0.76959	0.71375	0.66202	0.6058
595	1.105	0.989	0.924	0.8809	0.84102	0.822	0.80575	0.76806	0.70625	0.65207	0.5928
596	1.114	0.996	0.93	0.88435	0.84226	0.8233	0.80575	0.765	0.70125	0.6446	0.5824
597	1.122	1.003	0.935	0.8878	0.84473	0.82461	0.80575	0.76347	0.69625	0.63838	0.5733
598	1.129	1.008	0.94	0.8901	0.84597	0.82591	0.80575	0.76194	0.69125	0.63091	0.5642
599	1.134	1.012	0.944	0.8924	0.8472	0.82722	0.80575	0.76041	0.6875	0.62593	0.5564
600	1.138	1.016	0.946	0.89355	0.8472	0.82722	0.80575	0.75888	0.6825	0.61971	0.5486
601	1.139	1.017	0.947	0.8947	0.8472	0.82591	0.80437	0.75735	0.6775	0.61349	0.5421
602	1.139	1.017	0.947	0.89355	0.84597	0.82461	0.803	0.75429	0.6725	0.60851	0.5343
603	1.137	1.016	0.946	0.89125	0.84226	0.822	0.79887	0.75123	0.6675	0.60229	0.5278
604	1.133	1.012	0.943	0.8878	0.83855	0.81678	0.79475	0.74511	0.66125	0.59482	0.52
605	1.126	1.007	0.938	0.8832	0.8336	0.81156	0.78925	0.74052	0.65375	0.5886	0.5135
606	1.117	1	0.931	0.8763	0.82741	0.80504	0.78237	0.73287	0.64625	0.58113	0.5057
607	1.106	0.99	0.923	0.8671	0.81876	0.7959	0.77412	0.72522	0.63875	0.57367	0.4979
608	1.092	0.979	0.912	0.8579	0.80886	0.78677	0.7645	0.71451	0.62875	0.56496	0.4888
609	1.076	0.966	0.9	0.84525	0.79773	0.77503	0.7535	0.7038	0.61875	0.555	0.481
610	1.057	0.95	0.886	0.83145	0.78413	0.76198	0.73975	0.69156	0.60875	0.54505	0.4719
611	1.035	0.932	0.87	0.8165	0.76928	0.74763	0.726	0.67779	0.59625	0.53509	0.4615
612	1.011	0.912	0.852	0.79925	0.75321	0.73197	0.7095	0.66249	0.5825	0.52389	0.4524
613	0.984	0.89	0.831	0.78085	0.73465	0.7137	0.69162	0.64566	0.56875	0.51145	0.4407
614	0.954	0.865	0.809	0.76015	0.71487	0.69413	0.67237	0.6273	0.55375	0.49776	0.4303
615	0.922	0.839	0.784	0.73715	0.69384	0.67326	0.65175	0.60741	0.5375	0.48407	0.4186
616	0.889	0.811	0.759	0.71415	0.67158	0.65108	0.63112	0.58599	0.52125	0.47038	0.4069
617	0.855	0.782	0.732	0.68885	0.64684	0.62759	0.60775	0.56457	0.50375	0.45545	0.3939
618	0.817	0.75	0.703	0.66125	0.62087	0.6015	0.583	0.54162	0.485	0.43927	0.3796
619	0.777	0.717	0.673	0.6325	0.59366	0.5754	0.55687	0.51714	0.46625	0.4231	0.3666
620	0.736	0.682	0.641	0.6026	0.56521	0.548	0.52937	0.49113	0.44625	0.40567	0.3523
621	0.695	0.647	0.609	0.5727	0.53677	0.5193	0.50187	0.46512	0.425	0.38825	0.338
622	0.652	0.611	0.576	0.5428	0.50832	0.49059	0.473	0.43758	0.405	0.37083	0.3237
623	0.61	0.575	0.543	0.51175	0.47864	0.46189	0.4455	0.41157	0.38375	0.35341	0.3094
624	0.569	0.54	0.511	0.48185	0.45143	0.43449	0.41937	0.38709	0.365	0.33599	0.2951
625	0.53	0.506	0.479	0.4531	0.42298	0.40709	0.39188	0.36261	0.345	0.31981	0.2821
626	0.491	0.472	0.448	0.4232	0.39577	0.37969	0.36575	0.3366	0.32625	0.30239	0.2678
627	0.452	0.439	0.417	0.3933	0.36856	0.35359	0.33825	0.31212	0.30625	0.28621	0.2535
628	0.414	0.406	0.387	0.3657	0.34135	0.3275	0.3135	0.28764	0.2875	0.27003	0.2405
629	0.379	0.375	0.359	0.33925	0.31662	0.3027	0.29012	0.26622	0.27	0.25386	0.2275
630	0.346	0.346	0.332	0.31395	0.29312	0.27922	0.26675	0.2448	0.25375	0.24017	0.2158
631	0.314	0.318	0.306	0.2898	0.26962	0.25704	0.24612	0.22491	0.23625	0.22524	0.2041
632	0.286	0.293	0.282	0.26795	0.2486	0.23747	0.2255	0.20502	0.22125	0.21155	0.1937
633	0.259	0.269	0.26	0.24725	0.22881	0.2179	0.20762	0.18819	0.2075	0.1991	0.1833
634	0.233	0.246	0.238	0.22655	0.21025	0.19963	0.18975	0.17136	0.19375	0.1879	0.1729
635	0.212	0.226	0.22	0.2093	0.19294	0.18397	0.17462	0.15759	0.1825	0.1767	0.1638
636	0.191	0.207	0.202	0.1932	0.1781	0.16831	0.1595	0.14382	0.17	0.16675	0.1547
637	0.172	0.19	0.186	0.17825	0.16449	0.15527	0.14575	0.13158	0.16	0.15679	0.1469
638	0.156	0.175	0.172	0.16445	0.15089	0.14222	0.13475	0.12087	0.15	0.14808	0.1404
639	0.142	0.161	0.159	0.15295	0.13976	0.13178	0.12375	0.11016	0.14125	0.14062	0.1339
640	0.129	0.149	0.147	0.14145	0.12986	0.12265	0.11412	0.10251	0.13375	0.13315	0.1274
641	0.117	0.137	0.137	0.1311	0.12121	0.11351	0.10588	0.09333	0.12625	0.12693	0.1209
642	0.106	0.127	0.127	0.12305	0.11255	0.10438	0.09762	0.08721	0.12	0.11946	0.1157
643	0.097	0.118	0.118	0.11385	0.10389	0.09655	0.09075	0.07956	0.1125	0.11448	0.1105
644	0.088	0.109	0.11	0.1058	0.09647	0.09003	0.08387	0.07344	0.1075	0.10826	0.1053
645	0.08	0.101	0.102	0.0989	0.09029	0.0835	0.07837	0.06885	0.10125	0.10329	0.1001
646	0.073	0.094	0.096	0.092	0.0841	0.07829	0.07287	0.06426	0.09625	0.09831	0.0962
647	0.067	0.088	0.089	0.08625	0.07915	0.07307	0.06737	0.05967	0.09125	0.09333	0.0923
648	0.061	0.082	0.084	0.08165	0.07421	0.06785	0.06325	0.05508	0.08625	0.0896	0.0884
649	0.056	0.076	0.079	0.0759	0.06926	0.06393	0.05912	0.05049	0.0825	0.08586	0.0845
650	0.052	0.071	0.074	0.0713	0.06431	0.06002	0.055	0.04743	0.07875	0.08213	0.0806
651	0.047	0.067	0.069	0.06785	0.0606	0.0561	0.05087	0.04437	0.075	0.0784	0.078
652	0.044	0.063	0.065	0.06325	0.05689	0.0535	0.04812	0.04131	0.07125	0.07466	0.0741
653	0.04	0.059	0.061	0.0598	0.05442	0.04958	0.04537	0.03825	0.0675	0.07093	0.0715
654	0.037	0.055	0.058	0.05635	0.05071	0.04697	0.04262	0.03672	0.065	0.06844	0.0689
655	0.035	0.052	0.055	0.0529	0.04823	0.04436	0.03987	0.03366	0.06125	0.06471	0.0663
656	0.032	0.049	0.052	0.0506	0.04576	0.04175	0.03712	0.03213	0.05875	0.06222	0.0637
657	0.03	0.046	0.049	0.04715	0.04329	0.03914	0.03575	0.0306	0.05625	0.05973	0.0611
658	0.028	0.044	0.046	0.04485	0.04081	0.03784	0.033	0.02907	0.05375	0.05724	0.0585
659	0.026	0.041	0.044	0.04255	0.03834	0.03523	0.03162	0.02754	0.05125	0.05475	0.0559
660	0.025	0.039	0.042	0.04025	0.0371	0.03392	0.03025	0.02601	0.04875	0.05226	0.0533
661	0.023	0.037	0.04	0.03795	0.03463	0.03131	0.0275	0.02448	0.04625	0.05102	0.052
662	0.022	0.035	0.038	0.0368	0.03339	0.03001	0.02612	0.02295	0.045	0.04853	0.0494
663	0.02	0.033	0.036	0.0345	0.03092	0.0287	0.02475	0.02142	0.0425	0.04604	0.0468
664	0.019	0.032	0.034	0.03335	0.02968	0.0274	0.02338	0.01989	0.04125	0.0448	0.0455
665	0.018	0.03	0.033	0.03105	0.02845	0.0261	0.022	0.01989	0.03875	0.04231	0.0429
666	0.017	0.028	0.031	0.0299	0.02721	0.02479	0.022	0.01836	0.0375	0.04107	0.0416
667	0.016	0.027	0.03	0.02875	0.02474	0.02349	0.02062	0.01683	0.035	0.03982	0.0403
668	0.016	0.026	0.028	0.02645	0.0235	0.02218	0.01925	0.01683	0.03375	0.03733	0.0377
669	0.015	0.024	0.027	0.0253	0.02226	0.02088	0.01787	0.0153	0.0325	0.03609	0.0364
670	0.014	0.023	0.025	0.02415	0.02103	0.01957	0.0165	0.01377	0.03	0.03484	0.0351
671	0.013	0.022	0.024	0.023	0.01979	0.01827	0.0165	0.01377	0.02875	0.03235	0.0338
672	0.013	0.021	0.023	0.02185	0.01979	0.01827	0.01512	0.01224	0.0275	0.03111	0.0325
673	0.012	0.02	0.022	0.0207	0.01855	0.01696	0.01512	0.01224	0.02625	0.02987	0.0299
674	0.011	0.019	0.021	0.01955	0.01732	0.01566	0.01375	0.01224	0.025	0.02862	0.0286
675	0.011	0.017	0.02	0.0184	0.01608	0.01435	0.01238	0.01071	0.02375	0.02738	0.0273
676	0.01	0.017	0.019	0.01725	0.01484	0.01305	0.01238	0.01071	0.0225	0.02613	0.026
677	0.01	0.016	0.018	0.0161	0.01484	0.01305	0.011	0.00918	0.02125	0.02489	0.0247
678	0.009	0.015	0.017	0.01495	0.0136	0.01174	0.011	0.00918	0.02	0.02364	0.0234
679	0.009	0.014	0.016	0.0138	0.01237	0.01174	0.00962	0.00765	0.01875	0.0224	0.0221
680	0.008	0.013	0.015	0.01265	0.01113	0.01044	0.00962	0.00765	0.0175	0.02115	0.0208
681	0.008	0.012	0.014	0.01265	0.01113	0.00913	0.00825	0.00765	0.01625	0.01991	0.0195
682	0.007	0.011	0.013	0.0115	0.00989	0.00913	0.00825	0.00612	0.015	0.01867	0.0182
683	0.007	0.01	0.012	0.01035	0.00989	0.00783	0.00687	0.00612	0.01375	0.01742	0.0169
684	0.006	0.01	0.012	0.0092	0.00866	0.00783	0.00687	0.00612	0.01375	0.01618	0.0169
685	0.006	0.009	0.011	0.0092	0.00742	0.00652	0.00687	0.00459	0.0125	0.01493	0.0156
686	0.005	0.008	0.01	0.00805	0.00742	0.00652	0.0055	0.00459	0.01125	0.01369	0.0143
687	0.005	0.008	0.009	0.0069	0.00618	0.00522	0.0055	0.00459	0.01	0.01244	0.013
688	0.005	0.007	0.009	0.0069	0.00618	0.00522	0.0055	0.00306	0.01	0.01244	0.0117
689	0.004	0.006	0.008	0.00575	0.00618	0.00391	0.00412	0.00306	0.00875	0.0112	0.0117
690	0.004	0.006	0.007	0.00575	0.00495	0.00391	0.00412	0.00306	0.0075	0.00996	0.0104
691	0.004	0.005	0.007	0.0046	0.00495	0.00391	0.00275	0.00306	0.0075	0.00871	0.0091
692	0.003	0.004	0.006	0.00345	0.00371	0.00261	0.00275	0.00153	0.00625	0.00871	0.0091
693	0.003	0.004	0.005	0.00345	0.00371	0.00261	0.00275	0.00153	0.005	0.00747	0.0078
694	0.002	0.003	0.005	0.0023	0.00247	0.00261	0.00138	0.00153	0.005	0.00622	0.0065
695	0.002	0.003	0.004	0.0023	0.00247	0.0013	0.00138	0.00153	0.00375	0.00622	0.0052
696	0.002	0.002	0.004	0.00115	0.00247	0.0013	0.00138	0	0.0025	0.00498	0.0052
697	0.001	0.001	0.003	0.00115	0.00124	0	0.00138	0	0.0025	0.00373	0.0039
698	0.001	0.001	0.002	0	0.00124	0	0	0	0.00125	0.00373	0.0026
699	0.001	0	0.002	0	0.00124	0	0	0	0.00125	0.00249	0.0026
700	0	0	0.001	0	0	0	0	0	0	0.00124	0.0013

## Sheet: Fig.S1
2q (degree)	Intensity (a. u.)
5	1091
5.01995	1109
5.03991	1034
5.05986	1052
5.07982	1081
5.09977	1065
5.11972	1077
5.13968	1067
5.15963	1047
5.17959	1105
5.19954	1071
5.21949	1006
5.23945	1031
5.2594	1071
5.27936	1044
5.29931	1109
5.31926	1017
5.33922	1117
5.35917	1065
5.37913	1057
5.39908	1030
5.41903	1059
5.43899	1072
5.45894	1034
5.4789	1040
5.49885	1058
5.5188	1043
5.53876	1025
5.55871	1021
5.57867	1020
5.59862	1074
5.61857	961
5.63853	1052
5.65848	1042
5.67844	1113
5.69839	1053
5.71834	1024
5.7383	1002
5.75825	1020
5.77821	1027
5.79816	1028
5.81811	1027
5.83807	993
5.85802	1000
5.87798	1039
5.89793	1030
5.91788	1023
5.93784	1027
5.95779	1026
5.97775	1025
5.9977	997
6.01765	968
6.03761	983
6.05756	1022
6.07752	1003
6.09747	974
6.11742	995
6.13738	1036
6.15733	995
6.17729	1017
6.19724	978
6.21719	1029
6.23715	963
6.2571	953
6.27706	939
6.29701	1048
6.31696	964
6.33692	988
6.35687	963
6.37683	944
6.39678	975
6.41673	966
6.43669	968
6.45664	1003
6.4766	975
6.49655	919
6.5165	940
6.53646	991
6.55641	990
6.57637	951
6.59632	969
6.61627	923
6.63623	975
6.65618	983
6.67614	1007
6.69609	1018
6.71604	900
6.736	989
6.75595	970
6.77591	1005
6.79586	1020
6.81581	1065
6.83577	991
6.85572	1092
6.87568	1087
6.89563	1193
6.91558	1126
6.93554	1186
6.95549	1227
6.97545	1350
6.9954	1442
7.01535	1523
7.03531	1645
7.05526	1712
7.07522	1841
7.09517	1983
7.11512	2160
7.13508	2517
7.15503	2734
7.17499	3068
7.19494	3425
7.21489	3900
7.23485	4540
7.2548	5350
7.27476	6415
7.29471	7939
7.31466	9944
7.33462	12650
7.35457	15411
7.37453	15591
7.39448	13362
7.41443	9107
7.43439	5958
7.45434	4033
7.4743	3061
7.49425	2756
7.5142	2376
7.53416	2093
7.55411	1949
7.57407	1690
7.59402	1602
7.61397	1498
7.63393	1324
7.65388	1231
7.67384	1187
7.69379	1165
7.71374	1059
7.7337	1051
7.75365	979
7.77361	1071
7.79356	976
7.81351	1021
7.83347	964
7.85342	900
7.87338	916
7.89333	938
7.91328	933
7.93324	920
7.95319	882
7.97315	918
7.9931	925
8.01305	935
8.03301	950
8.05296	987
8.07292	967
8.09287	925
8.11282	1008
8.13278	1038
8.15273	1094
8.17269	1096
8.19264	1099
8.21259	1151
8.23255	1241
8.2525	1272
8.27246	1419
8.29241	1433
8.31236	1619
8.33232	1739
8.35227	1953
8.37223	2182
8.39218	2523
8.41213	2883
8.43209	3558
8.45204	4488
8.472	5703
8.49195	6833
8.5119	6926
8.53186	6101
8.55181	4638
8.57177	3086
8.59172	2127
8.61167	1748
8.63163	1493
8.65158	1347
8.67154	1306
8.69149	1176
8.71144	1050
8.7314	1030
8.75135	902
8.77131	859
8.79126	853
8.81121	793
8.83117	794
8.85112	709
8.87108	733
8.89103	796
8.91098	709
8.93094	709
8.95089	736
8.97085	723
8.9908	711
9.01075	717
9.03071	682
9.05066	692
9.07062	710
9.09057	692
9.11052	656
9.13048	658
9.15043	654
9.17039	667
9.19034	660
9.21029	656
9.23025	679
9.2502	703
9.27016	649
9.29011	744
9.31006	632
9.33002	670
9.34997	628
9.36993	621
9.38988	644
9.40983	613
9.42979	650
9.44974	637
9.4697	641
9.48965	619
9.5096	643
9.52956	595
9.54951	609
9.56947	612
9.58942	626
9.60937	573
9.62933	614
9.64928	628
9.66924	647
9.68919	630
9.70914	631
9.7291	591
9.74905	639
9.76901	643
9.78896	602
9.80891	635
9.82887	594
9.84882	605
9.86878	623
9.88873	601
9.90868	622
9.92864	589
9.94859	580
9.96855	631
9.9885	591
10.0084	578
10.0284	581
10.0484	555
10.0683	570
10.0883	603
10.1082	563
10.1282	628
10.1481	555
10.1681	611
10.188	592
10.208	563
10.2279	534
10.2479	599
10.2679	578
10.2878	524
10.3078	562
10.3277	603
10.3477	532
10.3676	578
10.3876	553
10.4075	540
10.4275	563
10.4474	563
10.4674	573
10.4873	554
10.5073	543
10.5273	558
10.5472	544
10.5672	521
10.5871	529
10.6071	514
10.627	537
10.647	514
10.6669	519
10.6869	548
10.7068	521
10.7268	543
10.7468	533
10.7667	520
10.7867	544
10.8066	491
10.8266	492
10.8465	503
10.8665	519
10.8864	552
10.9064	490
10.9263	512
10.9463	488
10.9663	540
10.9862	514
11.0061	516
11.0261	462
11.0461	521
11.066	513
11.086	518
11.1059	516
11.1259	492
11.1458	464
11.1658	473
11.1857	496
11.2057	477
11.2256	444
11.2456	438
11.2656	482
11.2855	499
11.3055	483
11.3254	480
11.3454	463
11.3653	457
11.3853	519
11.4052	497
11.4252	483
11.4451	454
11.4651	470
11.485	467
11.505	496
11.525	495
11.5449	515
11.5649	545
11.5848	526
11.6048	502
11.6247	546
11.6447	519
11.6646	505
11.6846	516
11.7045	547
11.7245	477
11.7445	523
11.7644	579
11.7844	564
11.8043	578
11.8243	611
11.8442	678
11.8642	631
11.8841	676
11.9041	739
11.924	792
11.944	918
11.964	1061
11.9839	1330
12.0038	1566
12.0238	1896
12.0438	1941
12.0637	1796
12.0837	1499
12.1036	1123
12.1236	880
12.1435	714
12.1635	705
12.1834	635
12.2034	627
12.2233	658
12.2433	584
12.2633	527
12.2832	509
12.3032	497
12.3231	552
12.3431	500
12.363	503
12.383	479
12.4029	466
12.4229	507
12.4428	506
12.4628	515
12.4827	517
12.5027	475
12.5227	502
12.5426	487
12.5626	493
12.5825	488
12.6025	478
12.6224	499
12.6424	490
12.6623	471
12.6823	512
12.7022	511
12.7222	491
12.7422	490
12.7621	479
12.7821	506
12.802	454
12.822	505
12.8419	478
12.8619	456
12.8818	481
12.9018	496
12.9217	469
12.9417	509
12.9617	490
12.9816	531
13.0015	492
13.0215	466
13.0415	444
13.0614	456
13.0814	450
13.1013	437
13.1213	474
13.1412	464
13.1612	455
13.1811	455
13.2011	463
13.221	482
13.241	487
13.261	452
13.2809	469
13.3009	443
13.3208	441
13.3408	470
13.3607	435
13.3807	480
13.4006	448
13.4206	457
13.4405	493
13.4605	449
13.4804	492
13.5004	481
13.5204	440
13.5403	445
13.5603	459
13.5802	416
13.6002	459
13.6201	458
13.6401	464
13.66	444
13.68	437
13.6999	413
13.7199	470
13.7399	453
13.7598	461
13.7798	442
13.7997	480
13.8197	457
13.8396	461
13.8596	444
13.8795	449
13.8995	493
13.9194	445
13.9394	442
13.9594	480
13.9793	519
13.9992	496
14.0192	519
14.0392	564
14.0591	619
14.0791	705
14.099	789
14.119	886
14.1389	753
14.1589	771
14.1788	687
14.1988	623
14.2188	563
14.2387	490
14.2587	520
14.2786	470
14.2986	454
14.3185	440
14.3385	475
14.3584	476
14.3784	462
14.3983	461
14.4183	463
14.4382	429
14.4582	479
14.4781	451
14.4981	455
14.5181	451
14.538	460
14.558	486
14.5779	490
14.5979	532
14.6178	473
14.6378	547
14.6577	523
14.6777	610
14.6976	679
14.7176	785
14.7376	849
14.7575	934
14.7775	893
14.7974	833
14.8174	734
14.8373	646
14.8573	573
14.8772	505
14.8972	492
14.9171	526
14.9371	428
14.9571	465
14.977	409
14.997	428
15.0169	441
15.0369	455
15.0568	402
15.0768	428
15.0967	432
15.1167	448
15.1366	442
15.1566	432
15.1765	422
15.1965	438
15.2165	429
15.2364	426
15.2564	441
15.2763	392
15.2963	398
15.3162	426
15.3362	418
15.3561	416
15.3761	442
15.396	404
15.416	445
15.4359	405
15.4559	422
15.4758	409
15.4958	419
15.5158	437
15.5357	398
15.5557	427
15.5756	422
15.5956	379
15.6155	418
15.6355	450
15.6554	458
15.6754	427
15.6953	439
15.7153	409
15.7353	410
15.7552	401
15.7752	436
15.7951	390
15.8151	441
15.835	411
15.855	455
15.8749	425
15.8949	381
15.9148	418
15.9348	440
15.9548	451
15.9747	426
15.9947	420
16.0146	395
16.0346	434
16.0545	435
16.0745	437
16.0944	399
16.1144	406
16.1343	443
16.1543	423
16.1742	448
16.1942	441
16.2142	483
16.2341	426
16.2541	440
16.274	429
16.294	430
16.3139	467
16.3339	429
16.3538	455
16.3738	444
16.3937	447
16.4137	441
16.4336	460
16.4536	466
16.4735	436
16.4935	458
16.5135	495
16.5334	444
16.5534	420
16.5733	446
16.5933	474
16.6132	469
16.6332	486
16.6531	472
16.6731	458
16.693	472
16.713	488
16.7329	480
16.7529	479
16.7729	500
16.7928	485
16.8128	531
16.8327	575
16.8527	548
16.8726	587
16.8926	586
16.9125	627
16.9325	599
16.9524	643
16.9724	727
16.9923	796
17.0123	1037
17.0323	1168
17.0522	1220
17.0722	1279
17.0921	1080
17.1121	1009
17.132	776
17.152	726
17.1719	636
17.1919	569
17.2118	602
17.2318	591
17.2518	574
17.2717	543
17.2917	525
17.3116	517
17.3316	564
17.3515	518
17.3715	508
17.3914	469
17.4114	548
17.4313	473
17.4513	509
17.4713	528
17.4912	507
17.5112	502
17.5311	488
17.5511	500
17.571	444
17.591	494
17.6109	503
17.6309	515
17.6508	505
17.6708	509
17.6907	504
17.7107	471
17.7307	477
17.7506	513
17.7706	508
17.7905	492
17.8105	505
17.8304	487
17.8504	523
17.8703	537
17.8903	521
17.9102	525
17.9302	524
17.9502	513
17.9701	570
17.9901	475
18.01	477
18.03	546
18.0499	499
18.0699	497
18.0898	444
18.1098	490
18.1297	534
18.1497	506
18.1696	514
18.1896	542
18.2096	506
18.2295	581
18.2495	543
18.2694	533
18.2894	549
18.3093	554
18.3293	537
18.3492	568
18.3692	538
18.3891	625
18.4091	616
18.429	603
18.449	637
18.4689	625
18.4889	635
18.5089	721
18.5288	787
18.5488	887
18.5687	1028
18.5887	1151
18.6086	1101
18.6286	1074
18.6485	958
18.6685	856
18.6884	814
18.7084	628
18.7283	681
18.7483	620
18.7683	658
18.7882	612
18.8082	586
18.8281	583
18.8481	592
18.868	610
18.888	614
18.9079	609
18.9279	559
18.9478	579
18.9678	621
18.9877	668
19.0077	694
19.0277	709
19.0476	780
19.0676	833
19.0875	869
19.1075	836
19.1274	801
19.1474	703
19.1673	647
19.1873	624
19.2072	602
19.2272	584
19.2472	615
19.2671	573
19.2871	566
19.307	584
19.327	604
19.3469	556
19.3669	549
19.3868	574
19.4068	578
19.4267	526
19.4467	542
19.4667	551
19.4866	604
19.5066	553
19.5265	565
19.5465	600
19.5664	579
19.5864	561
19.6063	589
19.6263	589
19.6462	587
19.6662	590
19.6861	535
19.7061	543
19.7261	561
19.746	589
19.766	598
19.7859	563
19.8059	589
19.8258	626
19.8458	608
19.8657	623
19.8857	571
19.9056	552
19.9256	605
19.9456	595
19.9655	598
19.9855	581
20.0054	642
20.0254	569
20.0453	596
20.0653	551
20.0852	592
20.1052	530
20.1251	632
20.1451	579
20.165	581
20.185	580
20.205	635
20.2249	606
20.2449	580
20.2648	583
20.2848	595
20.3047	653
20.3247	582
20.3446	626
20.3646	603
20.3845	588
20.4045	606
20.4244	585
20.4444	637
20.4643	643
20.4843	583
20.5043	643
20.5242	595
20.5442	635
20.5641	604
20.5841	634
20.604	641
20.624	662
20.6439	631
20.6639	629
20.6838	633
20.7038	700
20.7237	703
20.7437	652
20.7637	700
20.7836	694
20.8036	726
20.8235	743
20.8435	752
20.8634	784
20.8834	866
20.9033	905
20.9233	944
20.9432	981
20.9632	928
20.9831	856
21.0031	835
21.0231	755
21.043	750
21.063	739
21.0829	690
21.1029	716
21.1228	691
21.1428	666
21.1627	709
21.1827	727
21.2026	677
21.2226	657
21.2426	678
21.2625	706
21.2825	728
21.3024	722
21.3224	728
21.3423	716
21.3623	717
21.3822	691
21.4022	713
21.4221	764
21.4421	668
21.4621	709
21.482	674
21.502	780
21.5219	728
21.5419	717
21.5618	688
21.5818	706
21.6017	675
21.6217	698
21.6416	658
21.6616	701
21.6815	698
21.7015	748
21.7215	714
21.7414	748
21.7614	663
21.7813	695
21.8013	758
21.8212	681
21.8412	762
21.8611	757
21.8811	724
21.901	732
21.921	732
21.941	696
21.9609	785
21.9809	724
22.0008	765
22.0208	873
22.0407	786
22.0607	835
22.0806	875
22.1006	929
22.1205	936
22.1405	1112
22.1604	1311
22.1804	1488
22.2004	1650
22.2203	1694
22.2403	1638
22.2602	1471
22.2802	1269
22.3001	1120
22.3201	889
22.34	872
22.36	834
22.3799	792
22.3999	710
22.4198	741
22.4398	734
22.4597	733
22.4797	687
22.4997	696
22.5196	757
22.5396	658
22.5595	721
22.5795	706
22.5994	657
22.6194	669
22.6393	632
22.6593	647
22.6792	677
22.6992	653
22.7191	686
22.7391	699
22.7591	719
22.779	662
22.799	660
22.8189	629
22.8389	675
22.8588	652
22.8788	636
22.8987	616
22.9187	639
22.9386	669
22.9586	601
22.9785	643
22.9985	608
23.0185	608
23.0384	633
23.0584	627
23.0783	629
23.0983	631
23.1182	667
23.1382	646
23.1581	651
23.1781	625
23.198	610
23.218	609
23.238	628
23.2579	606
23.2779	564
23.2978	646
23.3178	620
23.3377	612
23.3577	616
23.3776	589
23.3976	611
23.4175	631
23.4375	610
23.4575	595
23.4774	558
23.4974	589
23.5173	602
23.5373	656
23.5572	562
23.5772	595
23.5971	621
23.6171	574
23.637	591
23.657	619
23.6769	548
23.6969	605
23.7169	631
23.7368	610
23.7568	596
23.7767	564
23.7967	599
23.8166	621
23.8366	609
23.8565	587
23.8765	624
23.8964	615
23.9164	564
23.9364	587
23.9563	595
23.9763	616
23.9962	593
24.0162	622
24.0361	614
24.0561	628
24.076	640
24.096	616
24.1159	709
24.1359	663
24.1558	808
24.1758	864
24.1958	864
24.2157	968
24.2356	890
24.2556	857
24.2756	849
24.2955	781
24.3155	709
24.3354	667
24.3554	649
24.3753	606
24.3953	615
24.4152	574
24.4352	583
24.4551	640
24.4751	588
24.4951	566
24.515	574
24.535	563
24.5549	569
24.5749	563
24.5948	603
24.6148	600
24.6347	591
24.6547	563
24.6746	610
24.6946	526
24.7145	608
24.7345	566
24.7545	565
24.7744	545
24.7944	585
24.8143	564
24.8343	563
24.8542	579
24.8742	606
24.8941	592
24.9141	618
24.934	592
24.954	583
24.9739	594
24.9939	580
25.0139	591
25.0338	583
25.0538	654
25.0737	632
25.0937	632
25.1136	636
25.1336	632
25.1535	643
25.1735	702
25.1934	719
25.2134	723
25.2334	735
25.2533	830
25.2733	899
25.2932	1018
25.3132	1195
25.3331	1250
25.3531	1276
25.373	1223
25.393	1133
25.4129	1065
25.4329	1018
25.4529	952
25.4728	924
25.4928	956
25.5127	947
25.5327	1058
25.5526	1110
25.5726	1238
25.5925	1327
25.6125	1489
25.6324	1823
25.6524	2239
25.6723	2871
25.6923	3157
25.7123	3401
25.7322	3191
25.7522	2710
25.7721	2313
25.7921	1997
25.812	1498
25.832	1280
25.8519	1023
25.8719	926
25.8918	927
25.9118	773
25.9318	748
25.9517	717
25.9717	726
25.9916	726
26.0116	627
26.0315	677
26.0515	622
26.0714	640
26.0914	630
26.1113	571
26.1313	649
26.1512	613
26.1712	591
26.1912	620
26.2111	601
26.2311	564
26.251	616
26.271	519
26.2909	582
26.3109	563
26.3308	616
26.3508	577
26.3707	513
26.3907	587
26.4106	550
26.4306	575
26.4505	535
26.4705	535
26.4905	604
26.5104	549
26.5304	574
26.5503	559
26.5703	548
26.5902	551
26.6102	517
26.6301	524
26.6501	510
26.67	567
26.69	537
26.7099	556
26.7299	531
26.7499	507
26.7698	575
26.7898	524
26.8097	542
26.8297	516
26.8496	532
26.8696	519
26.8895	561
26.9095	475
26.9294	482
26.9494	530
26.9693	544
26.9893	506
27.0093	534
27.0292	537
27.0492	513
27.0691	519
27.0891	522
27.109	508
27.129	526
27.1489	520
27.1689	524
27.1888	552
27.2088	547
27.2288	563
27.2487	516
27.2687	536
27.2886	561
27.3086	519
27.3285	500
27.3485	522
27.3684	479
27.3884	508
27.4083	529
27.4283	509
27.4483	518
27.4682	508
27.4882	499
27.5081	515
27.5281	513
27.548	500
27.568	512
27.5879	506
27.6079	531
27.6278	546
27.6478	514
27.6677	505
27.6877	521
27.7077	548
27.7276	512
27.7476	522
27.7675	534
27.7875	565
27.8074	538
27.8274	544
27.8473	481
27.8673	532
27.8872	538
27.9072	517
27.9272	567
27.9471	579
27.9671	556
27.987	581
28.007	622
28.0269	687
28.0469	654
28.0668	733
28.0868	821
28.1067	877
28.1267	958
28.1466	941
28.1666	929
28.1866	830
28.2065	806
28.2265	769
28.2464	705
28.2664	613
28.2863	562
28.3063	575
28.3262	565
28.3462	502
28.3661	515
28.3861	518
28.406	498
28.426	569
28.4459	541
28.4659	567
28.4859	515
28.5058	520
28.5258	502
28.5457	550
28.5657	500
28.5856	504
28.6056	502
28.6255	481
28.6455	525
28.6654	504
28.6854	488
28.7053	482
28.7253	499
28.7453	498
28.7652	456
28.7852	489
28.8051	488
28.8251	511
28.845	448
28.865	480
28.8849	472
28.9049	473
28.9248	460
28.9448	473
28.9647	474
28.9847	490
29.0047	496
29.0246	516
29.0446	459
29.0645	527
29.0845	506
29.1044	464
29.1244	466
29.1443	462
29.1643	490
29.1842	496
29.2042	484
29.2242	468
29.2441	486
29.2641	458
29.284	491
29.304	484
29.3239	474
29.3439	488
29.3638	504
29.3838	474
29.4037	486
29.4237	523
29.4437	502
29.4636	488
29.4836	486
29.5035	521
29.5235	565
29.5434	499
29.5634	527
29.5833	557
29.6033	551
29.6232	593
29.6432	578
29.6631	599
29.6831	666
29.7031	698
29.723	854
29.743	968
29.7629	1071
29.7829	1045
29.8028	967
29.8228	790
29.8427	746
29.8627	734
29.8826	688
29.9026	582
29.9226	568
29.9425	557
29.9625	563
29.9824	542
30.0024	476
30.0223	565
30.0423	513
30.0622	534
30.0822	496
30.1021	475
30.1221	506
30.142	477
30.162	517
30.182	499
30.2019	485
30.2219	504
30.2418	478
30.2618	475
30.2817	529
30.3017	534
30.3216	514
30.3416	540
30.3615	532
30.3815	565
30.4014	565
30.4214	574
30.4413	591
30.4613	582
30.4813	639
30.5012	658
30.5212	646
30.5411	706
30.5611	714
30.581	807
30.601	964
30.6209	1045
30.6409	1180
30.6608	1481
30.6808	1728
30.7007	1807
30.7207	1730
30.7407	1611
30.7606	1428
30.7806	1223
30.8005	1122
30.8205	966
30.8404	846
30.8604	732
30.8803	669
30.9003	570
30.9202	574
30.9402	549
30.9601	572
30.9801	559
31.0001	552
31.02	540
31.04	528
31.0599	482
31.0799	507
31.0998	478
31.1198	478
31.1397	447
31.1597	450
31.1796	473
31.1996	478
31.2196	453
31.2395	466
31.2595	425
31.2794	426
31.2994	436
31.3193	465
31.3393	416
31.3592	430
31.3792	416
31.3991	429
31.4191	433
31.4391	449
31.459	431
31.479	434
31.4989	443
31.5189	447
31.5388	410
31.5588	443
31.5787	441
31.5987	427
31.6186	481
31.6386	413
31.6585	427
31.6785	390
31.6985	400
31.7184	433
31.7384	410
31.7583	412
31.7783	430
31.7982	431
31.8182	404
31.8381	438
31.8581	431
31.878	403
31.898	451
31.918	465
31.9379	460
31.9579	392
31.9778	442
31.9978	486
32.0177	470
32.0377	499
32.0576	493
32.0776	539
32.0975	518
32.1175	518
32.1374	599
32.1574	661
32.1773	734
32.1973	752
32.2172	772
32.2372	746
32.2572	715
32.2771	720
32.2971	640
32.317	579
32.337	534
32.3569	491
32.3769	494
32.3968	521
32.4168	435
32.4368	410
32.4567	432
32.4767	430
32.4966	410
32.5166	413
32.5365	429
32.5565	390
32.5764	423
32.5964	416
32.6163	403
32.6363	451
32.6562	433
32.6762	421
32.6962	428
32.7161	429
32.7361	471
32.756	462
32.776	429
32.7959	424
32.8159	442
32.8358	489
32.8558	441
32.8757	525
32.8957	491
32.9156	509
32.9356	575
32.9556	593
32.9755	576
32.9955	665
33.0154	756
33.0354	879
33.0553	1083
33.0753	1101
33.0952	1208
33.1152	1063
33.1351	957
33.1551	910
33.175	816
33.195	752
33.215	643
33.2349	605
33.2549	517
33.2748	464
33.2948	449
33.3147	464
33.3347	454
33.3546	412
33.3746	455
33.3945	417
33.4145	376
33.4344	381
33.4544	388
33.4744	371
33.4943	385
33.5143	393
33.5342	396
33.5542	376
33.5741	397
33.5941	380
33.614	381
33.634	394
33.6539	394
33.6739	375
33.6938	363
33.7138	374
33.7338	390
33.7537	392
33.7737	394
33.7936	387
33.8136	398
33.8335	359
33.8535	404
33.8734	368
33.8934	372
33.9134	366
33.9333	359
33.9532	365
33.9732	380
33.9932	361
34.0131	375
34.0331	398
34.053	385
34.073	380
34.0929	342
34.1129	373
34.1328	421
34.1528	385
34.1728	396
34.1927	430
34.2126	377
34.2326	376
34.2526	397
34.2725	433
34.2925	383
34.3124	406
34.3324	402
34.3523	416
34.3723	441
34.3922	477
34.4122	483
34.4322	527
34.4521	592
34.4721	657
34.492	748
34.512	696
34.5319	646
34.5519	577
34.5718	572
34.5918	532
34.6117	521
34.6317	491
34.6516	473
34.6716	433
34.6915	430
34.7115	385
34.7315	398
34.7514	413
34.7714	401
34.7913	369
34.8113	395
34.8312	376
34.8512	389
34.8711	381
34.8911	378
34.9111	405
34.931	405
34.9509	369
34.9709	344
34.9909	382
35.0108	394
35.0308	361
35.0507	364
35.0707	388
35.0906	364
35.1106	373
35.1305	363
35.1505	391
35.1705	389
35.1904	387
35.2103	412
35.2303	419
35.2503	397
35.2702	427
35.2902	410
35.3101	445
35.3301	470
35.35	474
35.37	472
35.3899	476
35.4099	503
35.4299	498
35.4498	533
35.4698	562
35.4897	585
35.5097	699
35.5296	836
35.5496	847
35.5695	991
35.5895	1123
35.6094	1134
35.6294	1045
35.6493	935
35.6693	888
35.6893	855
35.7092	774
35.7292	613
35.7491	535
35.7691	551
35.789	469
35.809	446
35.8289	419
35.8489	430
35.8688	404
35.8888	370
35.9087	393
35.9287	379
35.9487	412
35.9686	364
35.9886	346
36.0085	346
36.0285	359
36.0484	394
36.0684	358
36.0883	339
36.1083	358
36.1282	344
36.1482	321
36.1681	359
36.1881	328
36.2081	351
36.228	330
36.248	341
36.2679	346
36.2879	360
36.3078	331
36.3278	346
36.3477	352
36.3677	352
36.3876	336
36.4076	327
36.4275	371
36.4475	371
36.4675	366
36.4874	361
36.5074	387
36.5273	345
36.5473	375
36.5672	399
36.5872	376
36.6071	419
36.6271	446
36.6471	452
36.667	462
36.687	470
36.7069	435
36.7269	393
36.7468	390
36.7668	394
36.7867	381
36.8067	359
36.8266	360
36.8466	355
36.8665	379
36.8865	349
36.9064	364
36.9264	348
36.9464	360
36.9663	354
36.9863	352
37.0062	348
37.0262	385
37.0461	366
37.0661	366
37.086	340
37.106	365
37.1259	387
37.1459	382
37.1658	356
37.1858	369
37.2058	394
37.2257	380
37.2457	399
37.2656	396
37.2856	446
37.3055	478
37.3255	520
37.3454	516
37.3654	623
37.3853	688
37.4053	790
37.4252	897
37.4452	972
37.4652	929
37.4851	882
37.5051	769
37.525	717
37.545	709
37.5649	651
37.5849	580
37.6048	524
37.6248	433
37.6447	424
37.6647	441
37.6846	380
37.7046	395
37.7246	356
37.7445	396
37.7645	392
37.7844	404
37.8044	357
37.8243	351
37.8443	341
37.8642	352
37.8842	319
37.9041	340
37.9241	339
37.944	330
37.964	292
37.984	326
38.0039	349
38.0239	355
38.0438	334
38.0638	312
38.0837	328
38.1037	315
38.1236	347
38.1436	299
38.1636	314
38.1835	305
38.2035	331
38.2234	329
38.2434	321
38.2633	331
38.2833	322
38.3032	326
38.3232	355
38.3431	353
38.3631	335
38.383	337
38.403	299
38.423	321
38.4429	348
38.4629	294
38.4828	298
38.5028	337
38.5227	306
38.5427	300
38.5626	325
38.5826	311
38.6025	300
38.6225	327
38.6424	337
38.6624	340
38.6823	323
38.7023	310
38.7223	325
38.7422	316
38.7622	315
38.7821	326
38.8021	320
38.822	338
38.842	329
38.8619	356
38.8819	329
38.9018	356
38.9218	311
38.9417	340
38.9617	344
38.9817	315
39.0016	323
39.0216	294
39.0415	323
39.0615	336
39.0814	347
39.1014	355
39.1213	360
39.1413	349
39.1613	363
39.1812	341
39.2012	397
39.2211	340
39.2411	387
39.261	398
39.281	401
39.3009	401
39.3209	401
39.3408	441
39.3608	459
39.3807	468
39.4007	513
39.4207	569
39.4406	666
39.4606	719
39.4805	703
39.5005	769
39.5204	660
39.5404	628
39.5603	592
39.5803	550
39.6002	523
39.6202	473
39.6401	413
39.6601	438
39.6801	387
39.7	398
39.72	361
39.7399	359
39.7599	354
39.7798	373
39.7998	366
39.8197	333
39.8397	372
39.8596	333
39.8796	338
39.8995	303
39.9195	356
39.9395	341
39.9594	313
39.9794	342
39.9993	313
40.0193	358
40.0392	350
40.0592	329
40.0791	400
40.0991	375
40.119	327
40.139	315
40.1589	328
40.1789	330
40.1989	331
40.2188	342
40.2388	373
40.2587	348
40.2787	319
40.2986	357
40.3186	391
40.3385	398
40.3585	392
40.3784	342
40.3984	361
40.4183	390
40.4383	390
40.4583	397
40.4782	416
40.4982	452
40.5181	433
40.5381	464
40.558	511
40.578	494
40.5979	577
40.6179	642
40.6378	755
40.6578	805
40.6778	871
40.6977	931
40.7177	923
40.7376	828
40.7576	739
40.7775	751
40.7975	632
40.8174	680
40.8374	621
40.8573	515
40.8773	456
40.8972	390
40.9172	449
40.9372	398
40.9571	389
40.9771	382
40.997	356
41.017	354
41.0369	324
41.0569	312
41.0768	341
41.0968	366
41.1167	323
41.1367	350
41.1566	358
41.1766	322
41.1966	364
41.2165	351
41.2365	369
41.2564	332
41.2764	364
41.2963	347
41.3163	340
41.3362	335
41.3562	353
41.3761	336
41.3961	324
41.416	332
41.436	323
41.456	374
41.4759	367
41.4959	378
41.5158	336
41.5358	323
41.5557	296
41.5757	354
41.5956	314
41.6156	317
41.6355	321
41.6555	334
41.6754	292
41.6954	294
41.7154	308
41.7353	339
41.7553	340
41.7752	338
41.7952	333
41.8151	353
41.8351	323
41.855	329
41.875	327
41.895	317
41.9149	294
41.9348	293
41.9548	346
41.9748	332
41.9947	340
42.0147	324
42.0346	326
42.0546	352
42.0745	369
42.0945	344
42.1144	336
42.1344	310
42.1544	292
42.1743	340
42.1943	287
42.2142	320
42.2342	314
42.2541	312
42.2741	316
42.294	310
42.314	332
42.3339	350
42.3539	347
42.3738	345
42.3938	344
42.4138	372
42.4337	305
42.4537	354
42.4736	310
42.4936	363
42.5135	357
42.5335	378
42.5534	417
42.5734	378
42.5933	427
42.6133	387
42.6332	407
42.6532	380
42.6731	346
42.6931	384
42.7131	399
42.733	334
42.753	378
42.7729	357
42.7929	364
42.8128	379
42.8328	381
42.8527	373
42.8727	353
42.8927	387
42.9126	369
42.9325	389
42.9525	401
42.9725	419
42.9924	432
43.0124	430
43.0323	450
43.0523	430
43.0722	499
43.0922	497
43.1121	535
43.1321	560
43.1521	589
43.172	657
43.192	788
43.2119	889
43.2319	1048
43.2518	1131
43.2718	1286
43.2917	1331
43.3117	1248
43.3316	1235
43.3516	1084
43.3715	1069
43.3915	1132
43.4115	1058
43.4314	1044
43.4514	1040
43.4713	989
43.4913	1055
43.5112	1101
43.5312	1091
43.5511	992
43.5711	838
43.591	774
43.611	812
43.6309	701
43.6509	735
43.6709	617
43.6908	547
43.7108	481
43.7307	464
43.7507	434
43.7706	423
43.7906	402
43.8105	406
43.8305	412
43.8504	364
43.8704	405
43.8903	324
43.9103	355
43.9303	420
43.9502	358
43.9702	359
43.9901	344
44.0101	367
44.03	356
44.05	398
44.0699	374
44.0899	361
44.1098	411
44.1298	365
44.1497	387
44.1697	358
44.1897	366
44.2096	437
44.2296	404
44.2495	416
44.2695	452
44.2894	451
44.3094	510
44.3293	561
44.3493	629
44.3692	628
44.3892	803
44.4091	799
44.4291	853
44.4491	775
44.469	719
44.489	703
44.5089	669
44.5289	548
44.5488	647
44.5688	555
44.5887	509
44.6087	461
44.6286	400
44.6486	365
44.6686	373
44.6885	359
44.7085	378
44.7284	349
44.7484	372
44.7683	363
44.7883	353
44.8082	345
44.8282	364
44.8481	363
44.8681	357
[truncated: 257 more rows]

## Sheet: Fig.S3
a													b
60 μL				80 μL				100 μL					60 μL		80 μL		100 μL
Relative Pressure (P/Po)	Quantity Adsorbed (cm?g STP)	Relative Pressure (P/Po)	Quantity Adsorbed (cm?g STP)	Relative Pressure (P/Po)	Quantity Adsorbed (cm?g STP)	Relative Pressure (P/Po)	Quantity Adsorbed (cm?g STP)	Relative Pressure (P/Po)	Quantity Adsorbed (cm?g STP)	Relative Pressure (P/Po)	Quantity Adsorbed (cm?g STP)		Pore Diameter (?	dV/dlog(D) Pore Volume (cm?g放)	Pore Diameter (?	dV/dlog(D) Pore Volume (cm?g放)	Pore Diameter (?	dV/dlog(D) Pore Volume (cm?g放)
0.00494	166.447	0.99458	791.143	0.00485	205.986	0.9978	886.896	0.00501	206.048	0.99842	937.766		2854.67	0.28524	2144.85	0.08138	2315	0.08281
0.01833	202.591	0.98344	776.039	0.01754	245.031	0.9785	879.819	0.01946	247.341	0.9771	931.593		2176.93	0.45769	1575.1	0.74535	1529.67	0.78985
0.03407	218.726	0.97777	753.19	0.03328	264.225	0.97106	860.175	0.03206	262.404	0.96638	898.69		1706.25	0.73282	1284.88	1.32268	1119.11	1.54718
0.04414	223.852	0.97405	723.801	0.0436	271.196	0.96739	825.546	0.04461	270.912	0.96387	846.325		1407.12	1.20356	1099.6	1.61258	901.923	1.82405
0.05845	228.991	0.97042	680.758	0.05061	274.729	0.96287	715.988	0.05882	277.204	0.96128	771.868		1150.22	0.96384	928.759	1.40803	759.413	1.52558
0.0639	230.547	0.96216	566.469	0.0632	279.796	0.94209	458.176	0.06485	279.338	0.94233	463.668		960.42	1.07983	782.485	1.317	659.102	1.3926
0.07831	233.957	0.94315	410.177	0.07949	284.686	0.93053	418.726	0.07926	283.533	0.92626	406.147		796.838	0.79532	673.206	1.17241	583.853	1.0882
0.08944	236.157	0.92923	365.788	0.08957	287.149	0.91065	385.333	0.09029	286.112	0.90173	372.759		684.211	0.98057	589.469	0.97536	523.737	0.88866
0.10066	238.103	0.90989	335.873	0.10088	289.537	0.88553	366.243	0.1018	288.479	0.87843	359.219		591.961	0.7387	527.663	0.89204	470.011	0.72161
0.1222	241.293	0.88596	317.287	0.12205	293.284	0.86335	356.908	0.12429	292.313	0.85985	352.89		535.185	0.7141	467.963	0.70391	406.486	0.47667
0.14082	243.612	0.86429	307.222	0.14092	296.029	0.8448	351.848	0.1421	294.906	0.83231	346.924		475.004	0.56706	401.916	0.59961	348.991	0.32187
0.16646	246.389	0.84567	301.09	0.16658	299.186	0.83139	348.979	0.1683	298.108	0.80245	342.316		402.521	0.63792	346.879	0.42762	304.562	0.22859
0.19228	248.774	0.83148	297.401	0.19236	301.815	0.80187	344.23	0.19371	300.724	0.77889	339.369		350.776	0.5689	302.703	0.28651	267.452	0.18134
0.23218	252.029	0.80222	291.88	0.23224	305.32			0.23391	304.233	0.75565	336.975		307.088	0.34377	265.504	0.22758	226.938	0.13156
0.27656	255.225	0.77916	288.628	0.27659	308.598			0.2776	307.556	0.69663	332.119		267.824	0.30643	225.063	0.16371	193.034	0.09254
0.3209	258.012	0.75611	285.883	0.32088	311.479			0.32172	310.454	0.63534	328.027		226.634	0.22008	192.125	0.13031	174.225	0.09414
0.36521	260.657	0.69812	280.654	0.36572	314.134			0.36596	313.17	0.56911	324.152		193.207	0.16743	173.903	0.11326	162.797	0.09157
0.39093	262.105	0.6358	276.209	0.39173	315.605			0.39261	314.711	0.50244	320.53		174.137	0.15762	162.515	0.10058	152.854	0.08474
0.44967	265.322	0.56939	272.201	0.44969	318.81			0.44987	317.814	0.47115	318.805		162.902	0.12972	152.539	0.09141	144.053	0.0721
0.50928	268.567	0.50262	268.539	0.50926	322.018			0.50926	321.088	0.44088	317.184		152.736	0.1159	143.912	0.08596	137.192	0.07802
0.58785	273.123	0.47142	266.701	0.58565	326.25			0.5865	325.262	0.4273	316.337		143.618	0.11482	137.112	0.08628	132.114	0.08701
0.6653	278.097	0.44079	265.014	0.6649	331.212			0.66381	330.12	0.41393	315.588		137.16	0.11129	131.359	0.09993	124.259	0.06172
0.72319	282.475	0.42731	264.256	0.72237	335.487			0.72158	334.446	0.38793	314.188		131.322	0.11932	123.682	0.07692	115.343	0.06602
0.77914	287.907	0.41395	263.493	0.77907	340.741			0.77822	339.77	0.34184	311.588		123.272	0.0934	115.254	0.07389	107.942	0.0687
0.79903	290.363	0.38805	262.101	0.79917	343.076			0.79918	342.194	0.28367	307.99		114.824	0.08779	107.871	0.07085	99.2767	0.06516
0.81225	292.217	0.34205	259.512	0.81203	344.774			0.81207	343.878	0.22549	303.644		107.345	0.0814	99.4358	0.06605	82.8969	0.06289
0.82474	294.191	0.28362	255.993	0.82462	346.609			0.82468	345.623	0.16626	298.017		98.8848	0.07634	83.0985	0.06104	67.6892	0.06297
0.83769	296.494	0.22655	251.988	0.83744	348.682			0.83897	347.717	0.10864	290.056		82.7402	0.06853	67.8456	0.06217	54.9281	0.0681
0.84554	298.242	0.16637	246.825	0.8445	350.102			0.84462	348.778	0.087	285.663		67.43	0.06499	54.8383	0.06811	45.1177	0.07313
0.85139	299.552	0.10862	239.938	0.85113	351.388			0.85105	349.967	0.07337	282.252		54.5401	0.07136	45.0259	0.07782	38.8013	0.09891
0.85963	301.537	0.0835	235.664	0.85939	353.084			0.85967	351.589	0.05935	277.702		44.5716	0.08398	38.7324	0.09431	34.2665	0.11128
0.8692	304.029	0.07309	233.481	0.86802	355.049			0.86821	353.473	0.05007	273.93		38.1937	0.09353	34.1633	0.11604	31.59	0.13634
0.87689	306.355	0.05702	229.27	0.87665	357.293			0.87682	355.61	0.02214	251.678		33.5897	0.10958	31.4967	0.13043	29.3223	0.15953
0.88618	309.84	0.04996	226.882	0.88528	359.908			0.88549	357.982	0.01064	228.696		30.9172	0.1237	29.2278	0.14891	26.8206	0.18496
0.90183	316.788	0.02302	209.953	0.90086	365.762			0.90175	362.992				28.6777	0.1441	26.7104	0.18175	24.5258	0.23757
0.91901	328.148	0.01098	188.069	0.91826	375.033			0.91883	370.978				26.1715	0.1615	24.3952	0.22576	22.475	0.2863
0.92939	338.98	0.00523	168.135	0.9284	383.369			0.92896	378.119				23.8545	0.20317	22.3445	0.28876	20.9779	0.35116
0.93902	351.942			0.93773	394.107			0.93794	386.908				21.8026	0.23869	20.8452	0.34375	19.7628	0.42759
0.94601	369.068			0.94595	409.67			0.9465	399.814				20.3018	0.27292	19.6379	0.42868	18.7576	0.51388
0.95457	396.308			0.9543	434.967			0.95492	421.056				19.0942	0.32687	18.6141	0.50692	17.7763	0.58743
0.96151	420.01			0.9602	459.423			0.95981	442.056				18.0775	0.3711	17.646	0.61308	16.9824	0.69553
0.96378	430.924			0.96405	482.14			0.96386	465.803				17.1044	0.43621	16.8826	0.71388	16.4139	0.7663
0.96924	461.351			0.96845	514.105			0.96792	498.395				16.3359	0.49555	16.3446	0.81059	15.7307	0.93426
0.97284	492.135			0.97269	556.656			0.97187	544.355				15.7697	0.54873	15.6234	0.95848	15.1961	1.09836
0.97793	534.257			0.97694	612.881			0.97618	608.201				15.0816	0.6302	14.8272	1.21335	14.5639	1.2966
0.98121	578.568			0.98084	679.134			0.98035	697.056				14.5623	0.73651	14.2573	1.41712	13.6997	1.81936
0.985	634.678			0.98352	741.098			0.98511	806.706				13.9396	0.88487	13.6663	1.7874	12.7145	2.73314
0.98731	686.827			0.98612	799.619			0.99047	898.282				13.1758	1.14614	12.5641	2.70354	11.0087	3.9224
0.99012	734.741			0.98948	853.313			0.99842	937.766				12.0987	2.06159	10.873	3.90901
0.99223	763.838			0.9978	886.896								10.3711	3.10701
0.99458	791.143

## Sheet: Fig.S4
Pore size Diameter (nm)	Log Differential Intrusion (mL/g)	Cumulative Intrusion (mL/g)
373785	0.2781	2.39808e-30
305442	0.28541	0.02439
261777	0.33915	0.04408
227933	0.37787	0.067
202683	0.37555	0.08632
182127	0.35809	0.1039
145426	0.53419	0.13749
121213	0.91003	0.19786
101273	0.77473	0.27489
90814.8	0.65702	0.30001
72962.8	0.65294	0.36526
60735.4	0.63995	0.41496
52005.9	0.61488	0.45922
45478.7	0.58837	0.49263
36336.9	0.49488	0.54941
30275.3	0.39619	0.58171
27935.9	0.39159	0.59552
25936.4	0.38903	0.60849
24206	0.37198	0.62
21360.4	0.31856	0.63969
19112.1	0.27507	0.65294
17289.3	0.25063	0.66454
15450.8	0.22639	0.67622
13962.7	0.2056	0.68552
12515.5	0.18759	0.69491
11320.7	0.17061	0.70273
10062.6	0.15087	0.71092
9058.11	0.13556	0.71736
8050.23	0.12062	0.72399
7246.41	0.10168	0.72905
6586.8	0.08133	0.73328
5772.88	0.0601	0.73663
5730.44	0.05922	0.73682
5049.74	0.05338	0.74016
5018.57	0.05318	0.74016
3757.22	0.0454	0.74627
3380.97	0.04413	0.74818
2863.65	0.04635	0.75146
2384.66	0.04799	0.75522
2062.93	0.04646	0.75829
1595.08	0.04659	0.76322
1312.43	0.05091	0.76742
1051.36	0.06541	0.7725
826.365	0.1198	0.78185
674.085	0.16262	0.79463
550.965	0.18802	0.81016
432.582	0.20694	0.83106
347.718	0.21546	0.85122
283.798	0.23445	0.87057
226.812	0.27447	0.89558
183.442	0.28146	0.92163
151.318	0.2958	0.94508
121.033	0.33339	0.97597
95.3925	0.35689	1.01147
77.1041	0.42239	1.0465
69.0448	0.43912	1.06853
62.4886	0.43075	1.08751
55.7685	0.54189	1.10767
50.3213	0.91869	1.13021
40.2573	1.36775	1.26788
32.4039	0.75793	1.37131
26.3	0.39846	1.41395
23.4148	0.3642	1.43255
21.1062	0.34842	1.44833
19.936	0.33766	1.45768
18.8987	0.32609	1.46513
17.1173	0.2968	1.4784
13.7383	0.22014	1.50347
11.0495	0.17461	1.52121
9.05826	0.1955	1.5356
7.23755	0.54962	1.56018
6.03018	0.99045	1.63155

## Sheet: Fig.S7
a													b
60 μL				80 μL				100 μL					60 μL		80 μL		100 μL
Relative Pressure (P/Po)	Quantity Adsorbed (cm?g STP)	Relative Pressure (P/Po)	Quantity Adsorbed (cm?g STP)	Relative Pressure (P/Po)	Quantity Adsorbed (cm?g STP)	Relative Pressure (P/Po)	Quantity Adsorbed (cm?g STP)	Relative Pressure (P/Po)	Quantity Adsorbed (cm?g STP)	Relative Pressure (P/Po)	Quantity Adsorbed (cm?g STP)		Pore Diameter (?	dV/dlog(D) Pore Volume (cm?g放)	Pore Diameter (?	dV/dlog(D) Pore Volume (cm?g放)	Pore Diameter (?	dV/dlog(D) Pore Volume (cm?g放)
0.00488	189.485	0.99857	731.256	0.00507	206.641	0.99918	852.536	0.0048	181.712	1.00011	852.377		1584.09	0.06885	1469.37	0.04801	889.484	0.51025
0.00793	203.065	0.97908	721.887	0.00766	218.97	0.97812	841.404	0.00799	196.159	0.97441	808.174		1187.24	0.73424	926.171	0.66765	666.981	1.51718
0.01249	217.754	0.969	703.006	0.01243	235.434	0.96479	822.944	0.01239	210.523	0.96073	764.708		873.058	0.90406	685.245	1.48871	565.167	1.36732
0.01914	232.311	0.96043	667.42	0.01936	251.641	0.95318	787.029	0.01944	227.188	0.92286	466.552		695.433	0.91575	566.889	1.36444	484.751	0.79792
0.03094	246.083	0.92726	452.036	0.03107	266.753	0.92248	505.851	0.03239	244.544	0.88907	426.861		579.709	0.67645	482.795	0.97	409.172	0.48721
0.04267	253.986	0.89036	412.185	0.03884	272.961	0.89174	454.046	0.04389	252.975	0.85426	401.603		485.867	0.45347	411.446	0.61085	332.529	0.36002
0.05447	259.633	0.85399	392.017	0.04913	279.126	0.85298	424.716	0.05595	259.216	0.83407	392.126		412.019	0.33722	333.569	0.41211	267.259	0.31395
0.06356	263.005	0.81982	377.841	0.06369	285.759	0.81769	407.807	0.06365	262.379	0.80339	381.932		333.364	0.24787	272.536	0.34195	230.023	0.3423
0.07823	267.445	0.8023	372.558	0.07792	290.67	0.78538	398.163	0.07833	267.228	0.75756	371.67		271.765	0.232	228.257	0.30249	181.182	0.4101
0.0894	270.317	0.75751	363.53	0.09031	294.292	0.75693	392.175	0.09045	270.555	0.71499	365.005		227.283	0.22578	185.301	0.32614	147.368	0.73932
0.10058	272.848	0.71505	357.301	0.10047	296.974	0.71439	385.479	0.10059	273.002	0.67336	359.833		184.852	0.26501	151.735	0.41363	131.765	0.73799
0.12215	277.009	0.67323	352.681	0.12235	301.85	0.67308	380.253	0.12379	277.927	0.63444	355.801		151.916	0.35568	133.446	0.63429	121.733	0.38661
0.1409	280.066	0.63472	349.045	0.14197	305.5	0.63497	376.284	0.14071	280.905	0.61599	353.989		133.409	0.52414	122.258	0.73894	109.305	0.21504
0.15849	282.586	0.61554	347.4	0.15794	308.131	0.61591	374.383	0.15977	283.882	0.59764	352.338		121.537	0.64393	109.79	0.407	98.4245	0.14727
0.16711	283.791	0.5973	345.901	0.16649	309.505	0.59765	372.787	0.16818	285.108	0.57404	350.291		109.399	0.41406	99.1343	0.20102	90.3437	0.12455
0.17544	284.849	0.5733	344.079	0.17504	310.755	0.5735	370.706	0.17557	286.144	0.53755	347.327		98.9632	0.19047	91.0871	0.1551	82.3983	0.11447
0.19138	286.763	0.53757	341.591	0.19302	313.183	0.53754	367.782	0.19139	288.234	0.50246	344.602		90.9183	0.15025	83.1679	0.1358	74.8217	0.10508
0.21823	289.675	0.50145	339.135	0.21853	316.329	0.50125	365.094	0.21963	291.476	0.48595	342.742		83.0393	0.12524	75.7183	0.11716	65.727	0.09726
0.23334	291.213	0.48576	337.797	0.23431	318.137	0.4858	363.553	0.2347	293.132	0.4824	333.686		75.486	0.11705	66.555	0.10487	57.341	0.09498
0.24703	292.555	0.48188	329.727	0.24817	319.554	0.47961	357.593	0.24833	294.539	0.47454	316.356		66.4044	0.10964	58.0896	0.10319	51.0499	0.09522
0.27338	294.938	0.47379	314.043	0.27262	322.063	0.47286	343.189	0.27368	296.939	0.45662	312.343		58.0086	0.0996	51.7899	0.10037	46.1435	0.09842
0.30009	297.181	0.45494	310.254	0.30083	324.614	0.45546	337.944	0.30092	299.43	0.42403	309.861		51.7276	0.1091	46.8876	0.10076	42.2058	0.10411
0.32098	298.86	0.42241	307.986	0.32205	326.488	0.42204	335.447	0.32196	301.311	0.39721	307.729		46.832	0.10501	42.9416	0.10903	38.9708	0.11097
0.34306	300.596	0.39558	306.113	0.34298	328.286	0.39527	333.456	0.34383	303.165	0.38875	307.07		42.8852	0.11548	39.7205	0.11723	36.2751	0.12257
0.36571	302.333	0.38743	305.423	0.36668	330.285	0.38737	332.844	0.36654	305.05	0.34201	303.372		39.6432	0.12218	37.0234	0.12197	33.987	0.13239
0.39102	304.217	0.342	302.212	0.39107	332.244	0.34194	329.369	0.39161	307.014	0.30172	300.018		36.9489	0.12637	34.7173	0.13748	32.0211	0.1401
0.4177	306.186	0.30104	299.075	0.418	334.339	0.30069	325.988	0.41816	309.108	0.25309	295.593		34.6485	0.13976	32.7326	0.14437	30.3071	0.14401
0.44668	308.278	0.25298	295.091	0.44679	336.594	0.25291	321.632	0.44679	311.367	0.20512	290.609		32.669	0.15414	31.0336	0.16181	28.8184	0.1673
0.4771	310.444	0.20524	290.491	0.47756	338.964	0.20511	316.513	0.47725	313.768	0.18	287.517		30.9455	0.16323	29.5311	0.18504	27.4971	0.17767
0.50998	312.852	0.17999	287.659	0.51	341.535	0.17995	313.368	0.51009	316.356	0.15863	284.584		29.4547	0.17766	28.2147	0.19609	26.283	0.1991
0.54516	315.503	0.15839	284.951	0.54521	344.398	0.15838	310.239	0.54513	319.194	0.13977	281.686		28.1303	0.18949	27.0196	0.20925	24.955	0.20759
0.58262	318.395	0.13939	282.295	0.58261	347.557	0.13933	307.131	0.58259	322.368	0.12304	278.79		26.9174	0.19977	25.6584	0.22008	23.5942	0.21862
0.62238	321.803	0.12269	279.608	0.62256	351.233	0.1226	304.064	0.62254	326.005	0.10829	275.826		25.6112	0.21688	24.3032	0.27753	22.6435	0.2525
0.66525	325.713	0.10793	276.899	0.6654	355.686	0.10789	301.002	0.66526	330.329	0.08389	269.948		24.2351	0.24593	23.3666	0.2698	21.9361	0.27751
0.71084	330.716	0.08746	272.471	0.71175	361.26	0.08674	295.71	0.71091	335.676	0.07355	266.905		23.262	0.27845	22.6354	0.3274	20.855	0.28775
0.73648	334.035	0.07363	268.825	0.73679	364.881	0.0735	291.715	0.73656	339.219	0.05715	260.971		22.5531	0.29232	21.6145	0.35979	19.8477	0.34866
0.7609	337.673	0.0571	263.389	0.76103	369.074	0.05668	285.439	0.76111	343.14	0.05013	257.688		21.5109	0.31466	20.6057	0.39944	19.3171	0.37243
0.77966	341.117	0.04999	260.425	0.78016	373.013	0.04998	282.244	0.78003	346.628	0.02282	234.541		20.5289	0.35585	20.001	0.44041	18.9467	0.38713
0.79871	345.617	0.02374	241.913	0.79865	377.927	0.02219	259.345	0.79895	350.836	0.01044	206.067		19.9727	0.37708	19.6013	0.50174	18.2812	0.41013
0.82101	356.364	0.01126	217.615	0.82249	389.833	0.0111	234.786	0.82314	358.533	0.00514	184.866		19.576	0.43166	19.0136	0.49684	17.4411	0.45873
0.83676	368.882	0.00514	194.6	0.83707	403.406	0.0051	210.573	0.83694	366.159				18.9446	0.42608	18.1652	0.56022	16.4567	0.55041
0.8522	380.178			0.85177	416.573			0.84938	379.13				18.0857	0.48465	17.162	0.66367	15.6852	0.59229
0.87744	395.42			0.87756	435.114			0.87245	406.491				17.1089	0.56497	16.4157	0.77107	15.1162	0.6527
0.90256	410.147			0.90303	453.977			0.90641	437.108				16.3407	0.64338	15.8382	0.81463	14.3973	0.74966
0.91858	420.425			0.91881	467.773			0.91654	447.032				15.7741	0.71063	15.1264	0.90986	13.8012	0.89761
0.93279	431.858			0.93295	484.538			0.93313	465.094				15.0768	0.79285	14.3079	1.14054	13.1928	1.07321
0.9475	447.73			0.94731	509.855			0.94685	486.552				14.4356	0.92018	13.5625	1.365	12.4207	1.37753
0.95535	461.683			0.95543	535.428			0.95563	509.071				13.7944	1.13585	12.9585	1.68526	11.4474	2.1959
0.96277	482.527			0.96198	573.478			0.96226	541.4				13.0085	1.44517	12.1427	2.42457	10.5545	2.8976
0.96889	512.961			0.96805	631.921			0.9675	591.975				12.0729	2.17346	11.2917	3.50439
0.97449	558.461			0.97466	717.532			0.9735	668.909				11.2343	3.2911	10.5756	3.59
0.98123	628.756			0.98594	817.079			0.99168	818.271				10.5529	3.46233
0.9865	690.863			0.99918	852.536			1.00011	852.377
0.99857	731.256
																	--	--
																	--	--
																	--	--
																	--	--
																	--	--
																	--	--
																	--	--
																	--	--
				--	--	--	--						--	--			--	--
				--	--	--	--						--	--			--	--
				--	--	--	--						--	--			--	--
				--	--	--	--						--	--			--	--
				--	--	--	--						--	--			--	--
				--	--	--	--						--	--			--	--
				--	--	--	--						--	--			--	--
				--	--	--	--						--	--			--	--
				--	--	--	--						--	--			--	--
				--	--	--	--						--	--			--	--
				--	--	--	--						--	--			--	--
				--	--	--	--						--	--			--	--
				--	--	--	--						--	--			--	--

## Sheet: Fig.S8
a													b
60 μL				80 μL				100 μL					60 μL		80 μL		100 μL
Relative Pressure (P/Po)	Quantity Adsorbed (cm?g STP)	Relative Pressure (P/Po)	Quantity Adsorbed (cm?g STP)	Relative Pressure (P/Po)	Quantity Adsorbed (cm?g STP)	Relative Pressure (P/Po)	Quantity Adsorbed (cm?g STP)	Relative Pressure (P/Po)	Quantity Adsorbed (cm?g STP)	Relative Pressure (P/Po)	Quantity Adsorbed (cm?g STP)		Pore Diameter (?	dV/dlog(D) Pore Volume (cm?g放)	Pore Diameter (?	dV/dlog(D) Pore Volume (cm?g放)	Pore Diameter (?	dV/dlog(D) Pore Volume (cm?g放)
0.00482	174.721	0.99914	685.312	0.00497	168.771	0.99407	643.396	0.00498	178.525	0.9987	602.346		1495.73	0.05198	2870.82	0.12081	1389.97	0.08306
0.01813	210.771	0.97647	681.593	0.01903	204.901	0.97522	641.241	0.01967	215.502	0.97755	593.889		1114.92	0.69261	1932.6	0.2725	1129.6	1.0321
0.03	224.282	0.96289	652.282	0.0315	217.875	0.96036	610.282	0.03186	227.175	0.96325	556.811		838.677	0.85865	1232.79	0.57081	897.092	0.68214
0.04329	232.645	0.9563	618.914	0.04451	225.338	0.9546	572.789	0.04464	233.895	0.95648	515.743		668.032	0.714	888.31	0.66043	693.23	0.46438
0.0579	238.951	0.94526	519.354	0.05877	230.931	0.94778	514.59	0.05898	239.069	0.94788	452.895		549.759	0.53588	687.954	0.6141	553.205	0.41008
0.06415	241.166	0.92878	431.405	0.06388	232.622	0.91652	383.74	0.06435	240.659	0.92521	380.233		471.68	0.48732	549.522	0.51477	475.803	0.41473
0.07898	245.474	0.91328	398.108	0.07917	236.679	0.9009	358.142	0.07893	244.254	0.90389	349.018		410.431	0.51336	474.953	0.60795	407.512	0.40195
0.09011	248.205	0.89046	366.766	0.09023	239.146	0.88224	337.877	0.09029	246.41	0.8821	329.563		350.241	0.4411	409.167	0.49706	349.541	0.35721
0.10133	250.695	0.88081	357.907	0.10084	241.265	0.86404	322.865	0.10143	248.472	0.86243	318.586		301.619	0.52894	347.673	0.49098	304.283	0.28705
0.123	254.741	0.86422	344.925	0.12323	245.012	0.84591	312.746	0.12309	251.816	0.84476	311.396		263.088	0.48729	302.335	0.45564	266.164	0.26443
0.14159	257.606	0.8328	326.881	0.14138	247.521	0.83155	306.796	0.14142	254.133	0.83094	307.462		222.323	0.40649	264.602	0.37386	225.615	0.20693
0.1672	260.985	0.80239	316.066	0.16728	250.624	0.80201	298.917	0.16687	256.969	0.80212	301.952		190.583	0.35537	224.249	0.30032	192.488	0.16215
0.19278	263.916	0.78015	310.906	0.19274	253.178	0.77934	294.7	0.19256	259.391	0.77913	298.535		173.546	0.34281	191.955	0.23215	174.25	0.144
0.2323	267.628	0.75664	306.808	0.23275	256.527	0.7561	291.221	0.2322	262.557	0.75588	295.871		162.319	0.29924	173.924	0.20001	162.813	0.13161
0.27655	271.061	0.69669	299.773	0.27675	259.6	0.69659	285.129	0.2763	265.577	0.69654	290.859		152.157	0.29791	162.241	0.15966	152.693	0.11569
0.32079	274.035	0.63616	294.672	0.32137	262.274	0.63586	280.779	0.32045	268.267	0.63563	286.724		143.831	0.26213	152.423	0.15524	144.067	0.11282
0.36518	276.693	0.57011	290.23	0.36555	264.652	0.56951	276.875	0.3653	270.712	0.56914	282.993		137.065	0.21869	143.954	0.12529	137.187	0.11376
0.39086	278.176	0.50287	286.259	0.39138	266.043	0.50255	273.527	0.39101	272.128	0.50258	279.654		130.996	0.23136	136.898	0.13551	131.441	0.13101
0.44964	281.511	0.47157	283.902	0.4498	268.873	0.47165	271.67	0.44979	275.056	0.47148	277.426		123.124	0.16549	131.179	0.16868	123.796	0.08625
0.46604	282.48	0.44093	282.178	0.4661	269.764	0.44078	270.217	0.46568	275.997	0.44049	275.834		114.771	0.13603	123.642	0.09955	115.39	0.07957
0.48111	283.326	0.4277	281.372	0.48132	270.529	0.42739	269.497	0.48138	276.781	0.42742	275.073		107.276	0.11543	115.121	0.09442	107.84	0.08916
0.51011	284.905	0.41417	280.661	0.51029	271.825	0.41396	268.861	0.51018	278.145	0.41393	274.389		98.8612	0.09426	107.434	0.10056	99.537	0.07979
0.52049	285.568	0.3885	279.354	0.52038	272.41	0.38797	267.77	0.5211	278.813	0.38795	273.11		88.9489	0.06874	98.986	0.07712	89.6103	0.05885
0.53042	286.181	0.34299	276.722	0.53038	272.977	0.34203	265.533	0.5312	279.326	0.34189	270.78		82.1227	0.06393	88.8829	0.0477	82.7804	0.06841
0.54943	287.197	0.28375	273.068	0.55016	273.908	0.28374	262.38	0.54966	280.196	0.28377	267.425		78.9092	0.08408	82.037	0.06252	79.6099	0.08159
0.58739	289.35	0.22697	268.797	0.58758	275.707	0.22638	258.589	0.58746	282.051	0.22571	263.558		76.625	0.12224	78.8629	0.0739	77.2565	0.11102
0.59837	290.161	0.16707	262.7	0.59867	276.526	0.167	253.258	0.59895	282.861	0.16641	258.362		71.5478	0.07095	76.6068	0.13831	72.106	0.06689
0.60844	290.843	0.10888	254.093	0.60825	277.118	0.10855	245.565	0.60911	283.434	0.10843	251.151		65.1352	0.05525	71.5725	0.05744	65.6987	0.06428
0.62744	292.014	0.08339	248.602	0.62787	278.085	0.08337	240.6	0.6274	284.42	0.08718	247.404		60.6471	0.05901	65.2331	0.05192	61.2611	0.0591
0.6375	292.795	0.07309	245.928	0.6372	278.762	0.07318	238.216	0.63815	285.139	0.07339	244.475		58.159	0.07003	60.7282	0.04952	58.8151	0.08057
0.64747	293.496	0.05068	238.236	0.64743	279.389	0.05065	231.05	0.64798	285.75	0.05054	237.807		56.4991	0.09099	58.1669	0.0658	57.1025	0.09593
0.66624	294.776	0.02359	220.466	0.6668	280.482	0.02342	213.971	0.66632	286.756	0.02233	220.538		54.1946	0.05977	56.5498	0.09553	54.8026	0.07023
0.69437	296.789	0.01062	197.737	0.69431	282.185	0.01088	192.432	0.69435	288.484	0.01125	201.418		52.1251	0.08101	54.2465	0.04598	52.7687	0.08165
0.72266	299.278	0.00513	178.764	0.72263	284.21	0.00512	173.154	0.72271	290.455	0.00511	180.817		50.6814	0.10106	52.1714	0.08234	51.2791	0.12342
0.73093	300.324			0.73056	285.218			0.73143	291.342				47.4224	0.06467	50.7504	0.11734	47.9981	0.07309
0.73834	301.108			0.73817	285.899			0.7388	291.979				44.3235	0.06436	47.5185	0.05692	44.9363	0.07538
0.75197	302.427			0.75135	287.028			0.75211	293.061				42.8435	0.09475	44.3939	0.06206	43.4698	0.0914
0.77909	305.403			0.77927	289.343			0.77955	295.313				41.8326	0.10526	42.8727	0.09625	42.4206	0.12913
0.79864	308.245			0.79883	291.664			0.79864	297.413				39.9116	0.08054	41.8732	0.10371	40.4842	0.08807
0.81215	310.667			0.81241	293.733			0.81218	299.161				38.0332	0.09261	39.9663	0.06534	38.5841	0.10326
0.82444	313.305			0.82523	295.762			0.82462	300.774				36.733	0.10793	38.0814	0.09015	37.2822	0.14326
0.8374	316.751			0.83793	298.02			0.83753	302.688				33.6529	0.10906	36.7793	0.11035	34.2202	0.11585
0.84483	319.462			0.84462	299.853			0.84439	304.144				30.9815	0.1216	33.7176	0.0955	31.5468	0.1471
0.85178	322.018			0.85153	301.545			0.85123	305.52				28.7407	0.13663	31.0468	0.1255	29.2883	0.15046
0.85951	325.475			0.85999	303.625			0.85943	307.256				26.2363	0.17422	28.8069	0.1305	26.7772	0.18586
0.86806	330.002			0.86796	306.064			0.86811	309.257				23.9254	0.22205	26.2923	0.16211	24.4739	0.22335
0.87708	335.156			0.877	309.103			0.87692	311.665				21.8871	0.29176	23.9801	0.20829	22.4354	0.27396
0.88495	340.587			0.88556	312.809			0.88537	314.339				20.3995	0.37399	21.9314	0.26674	20.9425	0.33291
0.89983	352.411			0.90083	321.188			0.90112	320.513				19.1973	0.42961	20.4377	0.33125	19.7427	0.40061
0.91739	371.183			0.9179	335.144			0.91836	330.457				18.1822	0.49673	19.2302	0.40202	18.7377	0.44358
0.92819	387.492			0.92855	347.794			0.92867	339.276				17.2069	0.59532	18.2214	0.45493	17.7682	0.542
0.93768	405.5			0.93756	362.654			0.93816	349.433				16.4366	0.68589	17.2345	0.54249	17.0005	0.63584
0.94761	424.328			0.94669	381.546			0.94641	362.005				15.8713	0.72185	16.4662	0.62797	16.4306	0.59405
0.95471	442.77			0.95562	403.954			0.95536	380.127				15.1719	0.80969	15.9168	0.67281	15.7339	0.77936
0.96056	459.597			0.96007	419.784			0.96047	392.695				14.6193	0.94975	15.2045	0.75659	15.2144	0.90137
0.96733	484.898			0.96804	448.408			0.96797	414.391				13.9616	1.0715	14.6759	0.92176	14.5953	1.03411
0.9738	524.433			0.975	486.35			0.97569	446.905				13.0417	1.36877	14.0659	1.00999	13.7182	1.35447
0.97974	580.192			0.98143	536.208			0.9808	487.779				12.043	2.11284	13.1789	1.31319	12.7479	2.171
0.98615	647.627			0.98822	603.189			0.9848	549.423				10.4119	3.00502	12.1793	2.04736	11.0353	3.59572
0.99914	685.312			0.99257	636.112			0.9987	602.346						10.498	3.04093
				0.99407	643.396

## Sheet: Fig.S9
a													b
60 μL				80 μL				100 μL					60 μL		80 μL		100 μL
Relative Pressure (P/Po)	Quantity Adsorbed (cm?g STP)	Relative Pressure (P/Po)	Quantity Adsorbed (cm?g STP)	Relative Pressure (P/Po)	Quantity Adsorbed (cm?g STP)	Relative Pressure (P/Po)	Quantity Adsorbed (cm?g STP)	Relative Pressure (P/Po)	Quantity Adsorbed (cm?g STP)	Relative Pressure (P/Po)	Quantity Adsorbed (cm?g STP)		Pore Diameter (?	dV/dlog(D) Pore Volume (cm?g放)	Pore Diameter (?	dV/dlog(D) Pore Volume (cm?g放)	Pore Diameter (?	dV/dlog(D) Pore Volume (cm?g放)
0.00509	154.82	0.99925	754.625	0.00488	151.34	0.99941	466.305	0.00484	171.376	0.99008	701.753		1700.9	0.44067	1401.26	0.05144	1665.37	1.5211
0.01829	185.574	0.98213	724.911	0.01821	183.689	0.97839	457.333	0.00787	182.802	0.9805	677.76		1119.38	1.10266	1144.44	0.64928	1232.52	1.32326
0.033	198.632	0.97183	683.553	0.03027	195.714	0.96686	443.124	0.01368	196.812	0.97456	620.366		845.195	1.16667	880.537	0.47065	933.193	1.0335
0.0456	204.223	0.96729	618.061	0.04354	202.394	0.96185	414.241	0.0194	205.845	0.96286	462.726		665.466	0.86712	680.166	0.33846	728.845	0.7031
0.05968	208.577	0.9622	525.085	0.05791	207.134	0.95588	383.599	0.03119	216.457	0.92939	319.053		543.753	0.63929	552.477	0.28474	591.285	0.50028
0.06469	209.872	0.93783	327.421	0.06387	208.741	0.94443	342.75	0.03988	221.159	0.88507	285.663		472.555	0.58316	479.759	0.21718	495.083	0.34682
0.0791	212.953	0.91726	293.201	0.07819	211.942	0.92915	310.524	0.0497	225.196	0.84677	275.732		407.765	0.43781	410.55	0.18749	416.779	0.25804
0.09013	214.879	0.89524	277.816	0.08936	213.975	0.91406	293.289	0.06485	229.898	0.81347	271.071		349.59	0.32594	348.825	0.1551	337.349	0.19938
0.10131	216.681	0.87574	270.345	0.10053	215.849	0.89691	282.737	0.07912	233.34	0.78332	268.031		304.276	0.22488	305.869	0.13528	275.647	0.13833
0.12312	219.56	0.84446	263.043	0.12216	218.832	0.88017	276.374	0.0904	235.606	0.75631	265.876		267.246	0.17812	268.135	0.10986	230.875	0.11546
0.14123	221.562	0.81303	258.399	0.14048	220.972	0.86282	271.752	0.10189	237.67	0.69543	262.434		227.14	0.12631	226.086	0.10498	185.481	0.09214
0.16667	223.936	0.7829	255.08	0.16621	223.522	0.83222	265.971	0.12413	240.986	0.65452	260.679		193.009	0.09157	192.428	0.07103	151.721	0.06623
0.1925	225.961	0.75921	253.114	0.19204	225.697	0.80222	261.897	0.14202	243.126	0.616	259.386		174.299	0.09371	173.847	0.08782	134.43	0.06729
0.23221	228.609	0.73611	251.434	0.23205	228.546	0.77901	259.363	0.15954	244.988	0.59638	258.822		162.857	0.08094	162.409	0.08395	123.881	0.06196
0.27621	231.045	0.69547	249.048	0.27633	231.255	0.7558	257.2	0.16808	245.825	0.57822	258.2		152.796	0.09304	152.3	0.07962	111.072	0.05039
0.32032	233.185	0.63524	246.232	0.32062	233.624	0.69676	253	0.17618	246.572	0.55445	257.611		144.034	0.07207	143.648	0.08621	100.07	0.04219
0.36538	235.122	0.56898	243.659	0.36544	235.804	0.63556	249.48	0.19343	248.023	0.51915	256.771		137.112	0.07603	136.685	0.09128	91.9912	0.04015
0.39099	236.178	0.50243	241.223	0.39095	237.023	0.56919	246.218	0.22031	249.955	0.48294	255.956		131.497	0.07396	130.987	0.10826	84.0285	0.03885
0.44984	238.426	0.47113	239.914	0.44981	239.58	0.50261	243.244	0.23452	250.795	0.45877	255.42		123.77	0.0639	123.604	0.07535	76.4907	0.03857
0.46585	239.086	0.44083	238.816	0.46574	240.36	0.47126	241.76	0.24806	251.475	0.43723	254.917		115.223	0.06019	114.997	0.07769	67.3942	0.02628
0.48125	239.64	0.42726	238.256	0.4809	241.026	0.44087	240.384	0.27416	252.729	0.40812	254.296		107.815	0.0623	107.344	0.0931	58.9937	0.02333
0.51018	240.64	0.41395	237.722	0.51023	242.178	0.42729	239.68	0.30117	253.89	0.37009	253.276		99.5058	0.05467	99.0041	0.07559	52.7017	0.01912
0.52053	240.964	0.38786	236.729	0.52048	242.768	0.41395	239.066	0.32205	254.623	0.32241	251.863		89.4879	0.04885	89.1348	0.05288	47.8023	0.01596
0.53099	241.302	0.34181	234.887	0.5304	243.243	0.38794	238.003	0.34391	255.381	0.28117	250.454		82.6554	0.04668	82.2264	0.05561	43.8743	0.01927
0.54945	241.932	0.28362	232.315	0.54955	243.991	0.34202	235.904	0.36713	256.058	0.2337	248.283		79.4347	0.03738	79.0011	0.09964	40.661	0.02485
0.58752	243.383	0.22543	229.158	0.58748	245.545	0.28376	232.847	0.39204	256.752	0.20495	246.635		77.1046	0.04742	76.7458	0.12633	37.9758	0.02685
0.59894	243.854	0.16626	224.918	0.59845	246.2	0.22554	229.309	0.4187	257.459	0.18083	244.822		72.0298	0.03548	71.5854	0.06224	35.6865	0.03847
0.60832	244.198	0.10827	218.681	0.6085	246.71	0.16647	224.754	0.44727	258.187	0.15844	242.841		65.6154	0.03604	65.1936	0.06262	33.7153	0.04638
0.62738	245.028	0.08654	215.26	0.62746	247.623	0.10867	218.264	0.47773	258.906	0.13935	240.892		61.1044	0.04601	60.7343	0.06334	32.0019	0.05569
0.63806	245.563	0.07336	212.82	0.63765	248.22	0.08733	214.872	0.5102	259.694	0.12236	238.911		58.6611	0.05215	58.2352	0.07754	30.4988	0.06432
0.64738	246.045	0.05043	206.824	0.64768	248.755	0.07346	212.169	0.54514	260.539	0.10801	236.897		56.9973	0.05163	56.5581	0.09302	29.1636	0.09396
0.66631	247.014	0.02348	192.386	0.66648	249.674	0.05063	206.122	0.58251	261.472	0.08635	233.241		54.6407	0.04043	54.2465	0.07298	27.9543	0.09772
0.6945	248.429	0.01046	171.786	0.6942	251.119	0.02306	190.822	0.62249	262.614	0.07352	230.583		52.6185	0.02703	52.1799	0.08393	26.6366	0.14053
0.72271	249.986	0.00508	154.407	0.72282	252.754	0.01109	171.729	0.66522	264.06	0.05915	227.009		51.1864	0.04138	50.7374	0.11035	25.2589	0.16781
0.73103	250.541			0.73132	253.616	0.00521	153.311	0.71104	265.919	0.05034	224.233		47.8899	0.03916	47.4798	0.06715	24.294	0.17754
0.7387	251.02			0.73825	254.221			0.73645	267.284	0.02354	209.598		44.8169	0.0335	44.3734	0.06809	23.6111	0.2265
0.75205	251.977			0.75246	255.088			0.76103	268.757	0.01028	188.616		43.333	0.03082	42.8872	0.0987	22.5863	0.29446
0.77947	254.18			0.7793	256.827			0.78005	270.04	0.0052	172.044		42.2978	0.0295	41.8829	0.13276	21.5681	0.3537
0.79906	256.05			0.79885	258.628			0.79885	271.47				40.3815	0.04444	39.9506	0.07746	20.9897	0.39183
0.81198	257.495			0.812	260.169			0.82372	273.813				38.4902	0.05398	38.0568	0.09846	20.6	0.41661
0.82461	258.994			0.82526	261.636			0.83776	275.491				37.1941	0.07671	36.7746	0.11993	19.9723	0.44869
0.83776	260.747			0.83775	263.103			0.85107	277.328				34.1242	0.07253	33.707	0.10686	19.1386	0.49562
0.84453	261.797			0.8443	264.183			0.8764	281.367				31.4524	0.09216	31.0386	0.13113	18.1625	0.61305
0.85112	262.887			0.85136	265.254			0.90378	288.27				29.1889	0.10496	28.7861	0.13927	17.3742	0.71431
0.8597	264.346			0.85949	266.501			0.91941	294.185				26.6747	0.13521	26.2707	0.16412	16.7993	0.76265
0.8682	266.156			0.86828	267.858			0.9336	301.765				24.3755	0.16919	23.9588	0.19918	16.1148	0.87316
0.87706	268.021			0.87691	269.351			0.94765	314.527				22.3369	0.2212	21.9059	0.23878	15.2797	1.0342
0.88543	270.111			0.88554	271.024			0.95625	326.806				20.8392	0.26844	20.4031	0.28728	14.5422	1.24785
0.9019	274.716			0.9015	273.991			0.9632	342.42				19.6369	0.32695	19.1927	0.33818	13.9183	1.49201
0.91889	281.889			0.91883	279.281			0.96984	367.962				18.638	0.38793	18.1823	0.3939	13.0729	2.20616
0.92879	288.373			0.92977	283.47			0.97639	411.822				17.6685	0.45658	17.2126	0.45036	12.3071	3.17317
0.93805	296.867			0.9378	287.714			0.98199	483.252				16.8966	0.55026	16.4436	0.53602	11.5818	3.58427
0.94662	309.457			0.94682	293.962			0.98687	590.791				16.3355	0.56286	15.8772	0.54565	10.9091	3.70135
0.95517	328.922			0.95585	302.869			0.99008	701.753				15.6521	0.66817	15.1906	0.64653
0.96006	345.911			0.96077	309.427								15.1479	0.78381	14.6577	0.74663
0.96697	376.614			0.96747	322.943								14.5511	0.87848	14.0166	0.84732
0.97403	429.247			0.97503	345.693								13.6965	1.13716	13.1058	1.15865
0.97983	504.067			0.98079	377.16								12.5958	1.99517	12.1012	1.99445
0.98616	610.58			0.98546	423.552								10.922	3.14769	10.4702	2.87752
0.99355	698.92			0.99941	466.305
0.99925	754.625

## Sheet: Fig.S14
a					b
Relative Pressure (P/Po)	Quantity Adsorbed (cm?g STP)	Relative Pressure (P/Po)	Quantity Adsorbed (cm?g STP)		Pore Diameter (?	dV/dlog(D) Pore Volume (cm?g放)
0.00478	145.639	0.99752	616.038		1276.5	0.12325
0.0084	157.546	0.97597	611.388		966.452	0.98448
0.01347	168.736	0.96266	555.089		752.548	0.76785
0.01927	177.642	0.92809	367.317		602.859	0.59765
0.03154	188.456	0.8919	312.34		502.93	0.52218
0.03995	192.954	0.85285	286.504		420.164	0.46922
0.05005	197.165	0.81786	270.923		338.066	0.45641
0.06472	201.754	0.80287	265.575		275.744	0.38378
0.07965	205.329	0.75675	255.866		230.461	0.3215
0.08933	207.312	0.71478	250.899		184.562	0.24849
0.10048	209.339	0.67416	247.349		150.351	0.23321
0.12317	212.843	0.63513	244.747		133	0.24017
0.14037	215.029	0.61592	243.457		122.51	0.23304
0.15921	217.135	0.59766	242.409		110.043	0.16492
0.16638	217.903	0.57403	241.284		99.2216	0.11504
0.17494	218.774	0.53891	239.668		91.0718	0.08805
0.19141	220.222	0.50272	238.171		83.1046	0.07306
0.21837	222.394	0.48673	237.243		75.8204	0.06988
0.23279	223.42	0.47889	236.017		66.7128	0.05859
0.24634	224.408	0.47027	234.772		58.1609	0.05543
0.27242	226.024	0.45677	234.012		51.8426	0.04374
0.29977	227.519	0.42331	232.64		46.953	0.0551
0.32067	228.651	0.39662	231.507		43.018	0.05154
0.34262	229.778	0.38878	231.117		39.7844	0.06241
0.36582	230.879	0.34319	229.176		37.0777	0.05944
0.39097	232.038	0.30188	227.189		34.7778	0.07129
0.41788	233.237	0.25343	224.581		32.7972	0.07617
0.44658	234.519	0.20538	221.38		31.0725	0.08679
0.47733	235.847	0.18035	219.367		29.5678	0.09594
0.5101	237.358	0.15892	217.314		28.2339	0.11642
0.54518	238.954	0.13987	215.34		27.0248	0.13086
0.58251	240.824	0.12317	213.335		25.6997	0.13368
0.62236	242.83	0.10833	211.261		24.3186	0.16861
0.66568	245.493	0.08689	207.565		23.3564	0.22118
0.71233	248.874	0.07354	204.793		22.6694	0.20782
0.7363	251.019	0.05946	201.191		21.6393	0.24882
0.76073	253.49	0.05016	198.197		20.641	0.27338
0.78004	255.874	0.02418	184.112		20.0682	0.33554
0.79888	258.87	0.01113	165.289		19.7022	0.35399
0.82294	264.352	0.00512	147.642		19.0701	0.36113
0.83708	269.05				18.227	0.40784
0.85035	274				17.2509	0.49263
0.87626	284.932				16.4614	0.55802
0.90391	300.558				15.9379	0.60967
0.91965	314.65				15.27	0.67613
0.93391	332.957				14.437	0.82622
0.94792	359.532				13.702	1.01129
0.95711	382.141				13.0832	1.16518
0.96373	404.001				12.223	1.7038
0.97086	436.812				11.4348	2.3833
0.97716	483.902				10.7713	2.52976
0.98278	554.418				10.0824	2.41577
0.99752	616.038

## Sheet: Fig.S15
Pore size Diameter (nm)	Log Differential Intrusion (mL/g)	Cumulative Intrusion (mL/g)
373833	0.15029	2.42718e-30
305086	0.14661	0.01326
261079	0.15701	0.02289
228705	0.16928	0.03279
202347	0.23377	0.04157
181970	0.44318	0.05175
145700	0.57194	0.11891
121063	0.50243	0.1517
101146	0.55038	0.19822
90777.6	0.60271	0.21905
72938.3	0.67582	0.28808
60732.9	0.6776	0.3373
51983.1	0.69982	0.38709
45474	0.69554	0.42548
36365	0.65137	0.49451
30287.6	0.59261	0.54159
27943.1	0.60114	0.56149
25936.2	0.61252	0.58232
24201.8	0.60923	0.60062
21358.2	0.53729	0.63407
19115	0.46356	0.65639
17288.4	0.41642	0.67554
15450.9	0.38075	0.69525
13962.6	0.34652	0.71085
12484.3	0.30968	0.72719
11318.3	0.2765	0.73943
10059.9	0.23923	0.7526
9056.36	0.21216	0.76278
8050.58	0.18848	0.77287
7245.58	0.15673	0.781
6586.4	0.1171	0.78763
5890.6	0.08063	0.79095
5027.02	0.07872	0.79612
3729.11	0.07843	0.80686
3421.44	0.06769	0.81002
2875.02	0.06024	0.81387
2472.54	0.07123	0.81852
2047.87	0.07024	0.82442
1597.74	0.06442	0.83171
1310.42	0.07237	0.83713
1047.59	0.08782	0.84527
829.041	0.1188	0.85456
675.371	0.19438	0.86851
551.653	0.26217	0.88866
432.656	0.30867	0.91948
349.437	0.3264	0.94912
283.353	0.35103	0.97958
226.761	0.40844	1.01613
182.942	0.43181	1.05604
151.072	0.44961	1.09219
120.756	0.49943	1.13819
95.3519	0.54242	1.19185
77.11	0.63328	1.24429
69.0056	0.6554	1.27785
62.4599	0.64312	1.30576
55.7696	0.65224	1.33589
50.3478	0.71452	1.36584
40.2725	1.43964	1.44622
32.4111	1.68869	1.63623
26.2938	0.84191	1.74056
23.4218	0.6123	1.77345
21.0913	0.5155	1.79756
19.943	0.47696	1.81044
18.8946	0.44233	1.82134
17.1049	0.37561	1.83843
13.7389	0.28675	1.86896
11.0493	0.21811	1.89295
9.05895	0.15875	1.90926
7.23759	0.32329	1.92252
6.03016	0.62742	1.96748

[truncated: 8 more sheets: Fig.S16, Fig.S17, Fig.S19, Fig.S20, Fig.S21, Fig.S22, Fig.S23, Fig.S24]
